# Supplementary material for: An epilepsy-causing mutation leads to co-translational misfolding of the Kv7.2 channel
Source: BMC Biol. 2021 May 21;19:109. doi: 10.1186/s12915-021-01040-1 (PMC8138981; doi:10.1186/s12915-021-01040-1)
Supplement: Supplementary file 2 — Additional file 2. Data on which the conclusions rely. [file 12915_2021_1040_MOESM2_ESM.xlsx]

## Sheet: Fig 1 B and C
Electrophysiology									Electrophysiology
		KV7.2 WT								KV7.2 WT/W344R								KV7.2-W344R		KV7.2-W344R/Kv7.3
number of cells									number of cells
#1	voltaje	at the end of the pulse	peak	peak-the end		I/Imax	pA/pF		#1	voltaje	at the end of the pulse	peak	peak-the end		I/Imax	pA/pF
	-110	1131.18	-72.4792	-1203.66	0	0	0			-110	28.1779	-79.3457	-107.524	0	0	0		no current		no current
	-100	1179.42	-55.6946	-1235.11	-31.4501	-0.0127619	-1.65527			-100	20.9554	-97.6562	-118.612	-11.0881	-0.0308738	-0.326119		n=5		n= 8
	-90	1223.08	-30.5176	-1253.59	-49.9301	-0.0202607	-2.6279			-90	17.7002	-115.204	-132.904	-25.3805	-0.0706699	-0.746484
	-80	1236.56	-64.8499	-1301.41	-97.741	-0.0396615	-5.14426			-80	1.32243	-110.626	-111.949	-4.42505	-0.0123212	-0.130149
	-70	1305.22	-48.0652	-1353.29	-149.621	-0.0607134	-7.87478			-70	-17.7002	-118.256	-100.555	6.96818	0.0194023	0.204946
	-60	1330.99	-16.7847	-1347.77	-144.111	-0.0584775	-7.58477			-60	-12.8174	-99.1821	-86.3647	21.1589	0.0589152	0.622319
	-50	1355.83	231.171	-1124.66	79.0067	0.0320595	4.15825			-50	-21.3623	-76.2939	-54.9316	52.592	0.146438	1.54682
	-40	1419.58	772.858	-646.718	556.946	0.225998	29.3129			-40	-14.1398	-76.2939	-62.1541	45.3695	0.126328	1.3344
	-30	1462.64	1437.38	-25.2617	1178.4	0.478174	62.0212			-30	-0.610352	-6.86646	-6.2561	101.267	0.281971	2.97846
	-20	1443.14	1965.33	522.19	1725.85	0.70032	90.8344			-20	10.376	71.7163	61.3403	168.864	0.470188	4.96659
	-10	1457.21	2325.44	868.225	2071.89	0.840735	109.047			-10	14.8519	164.032	149.18	256.704	0.714771	7.55011
	0	1433.9	2548.98	1115.08	2318.74	0.940903	122.039			0	-0.508626	216.675	217.183	324.707	0.904121	9.55021
	10	1399.99	2643.59	1243.59	2447.26	0.993051	128.803			10	19.3278	257.111	237.783	345.306	0.961479	10.1561
	20	1383.63	2644.35	1260.72	2464.38	1	129.704			20	14.6484	266.266	251.617	359.141	1	10.563
#2	-110	901.031	-62.561	-963.593	0	0	0		#2	-110	19.3278	-96.1304	-115.458	0	0	0
	-100	922.563	-56.4575	-979.021	-15.4283	-0.0094698	-1.10202			-100	11.8001	-112.152	-123.952	-8.49406	-0.0439243	-0.292899
	-90	906.881	-55.6946	-962.575	1.01727	0.000624395	0.0726624			-90	11.0881	-61.0352	-72.1232	43.335	0.224093	1.49431
	-80	897.471	-64.0869	-961.558	2.03448	0.00124875	0.14532			-80	5.79834	-85.4492	-91.2476	24.2106	0.125197	0.834849
	-70	887.468	-29.7546	-917.223	46.3698	0.0284614	3.31213			-70	-4.27246	-86.9751	-82.7026	32.7555	0.169385	1.1295
	-60	903.151	41.9617	-861.189	102.403	0.0628545	7.31453			-60	-5.59489	-83.9233	-78.3285	37.1297	0.192004	1.28034
	-50	866.021	280.762	-585.259	378.333	0.232218	27.0238			-50	-30.3141	-80.8716	-50.5575	64.9007	0.335613	2.23796
	-40	900.184	579.834	-320.35	643.243	0.394818	45.9459			-40	-20.2433	-19.8364	0.4069	115.865	0.599158	3.99535
	-30	898.065	934.601	36.5363	1000.13	0.613872	71.4378			-30	-6.20524	3.05176	9.257	124.715	0.644924	4.30052
	-20	935.788	1221.47	285.678	1249.27	0.766793	89.2336			-20	-3.76383	13.7329	17.4967	132.955	0.687533	4.58465
	-10	921.716	1368.71	446.998	1410.59	0.86581	100.756			-10	8.64665	34.3323	25.6856	141.144	0.729879	4.86703
	0	931.38	1539.61	608.232	1571.82	0.964774	112.273			0	2.13623	66.3757	64.2395	179.698	0.929248	6.19647
	10	900.692	1566.31	665.622	1629.21	1	116.372			10	-0.101725	77.8198	77.9215	193.38	1	6.66827
	20	847.711	1510.62	662.91	1626.5	0.998335	116.179			20	1.32243	66.3757	65.0533	180.511	0.933456	6.22453
#3	-110	334.761	-63.324	-398.085	0	0	0		#3	-110	-18.4849	-86.4665	-67.9815	0	0	0
	-100	333.489	-66.3757	-399.865	-1.78021	-0.00282261	-0.0936954			-100	-4.79562	-75.2767	-70.4811	-2.49954	-0.0133292	-0.227231
	-90	338.999	-73.2422	-412.242	-14.1568	-0.0224462	-0.745093			-90	3.57492	-84.432	-88.0069	-20.0254	-0.106789	-1.82049
	-80	325.69	-52.6428	-378.333	19.7516	0.0313172	1.03956			-80	14.0381	-75.2767	-89.3148	-21.3332	-0.113763	-1.93939
	-70	316.789	-51.1169	-367.906	30.1785	0.0478494	1.58834			-70	11.5095	-85.4492	-96.9587	-28.9772	-0.154526	-2.63429
	-60	318.654	-60.2722	-378.927	19.1582	0.0303763	1.00833			-60	25.1988	-88.501	-113.7	-45.7182	-0.2438	-4.1562
	-50	319.502	15.2588	-304.243	93.8416	0.14879	4.93903			-50	37.929	-50.8626	-88.7916	-20.8101	-0.110973	-1.89183
	-40	325.521	175.476	-150.045	248.04	0.39328	13.0547			-40	-44.73	-95.6217	-50.8917	17.0898	0.0911345	1.55362
	-30	346.544	321.96	-24.5836	373.501	0.592204	19.658			-30	-16.1307	-42.7246	-26.5939	41.3876	0.220707	3.76251
	-20	343.916	455.475	111.559	509.644	0.808065	26.8233			-20	12.0326	63.0697	51.037	119.019	0.634687	10.8199
	-10	342.729	514.984	172.255	570.34	0.904301	30.0179			-10	30.4304	128.174	97.7434	165.725	0.883757	15.0659
	0	341.797	556.183	214.386	612.471	0.971102	32.2353			0	48.9153	135.295	86.3793	154.361	0.823156	14.0328
	10	352.393	552.368	199.975	598.06	0.948253	31.4768			10	60.512	180.054	119.542	187.523	1	17.0476
	20	337.304	569.916	232.612	630.697	1	33.1946			20	76.2067	180.054	103.847	171.828	0.916305	15.6208
#4	-110	239.478	-57.9834	-297.462	0	0	0		#4	-110	209.639	-62.561	-272.2	0	0	0
	-100	260.586	-70.1904	-330.777	-33.315	-0.0668368	-2.37965			-100	234.307	-81.6345	-315.942	-43.7419	-0.0950977	-2.73387
	-90	257.534	-42.7246	-300.259	-2.79745	-0.00561227	-0.199818			-90	242.445	-67.1387	-309.584	-37.384	-0.0812753	-2.3365
	-80	276.099	-64.0869	-340.186	-42.7246	-0.0857143	-3.05176			-80	248.633	-57.2205	-305.854	-33.6541	-0.0731662	-2.10338
	-70	273.048	-62.561	-335.609	-38.147	-0.0765306	-2.72478			-70	270.25	-48.0652	-318.315	-46.1155	-0.100258	-2.88222
	-60	277.71	-33.5693	-311.279	-13.8177	-0.0277211	-0.986978			-60	285.678	-4.57764	-290.256	-18.0562	-0.0392554	-1.12851
	-50	320.35	38.147	-282.203	15.2588	0.0306122	1.08991			-50	309.33	91.5527	-217.777	54.423	0.118319	3.40144
	-40	318.654	189.972	-128.682	168.779	0.338605	12.0557			-40	333.913	224.304	-109.609	162.591	0.353483	10.1619
	-30	370.958	365.448	-5.51013	291.951	0.585714	20.8537			-30	337.982	354.767	16.7847	288.985	0.628271	18.0615
	-20	392.829	497.437	104.607	402.069	0.806633	28.7192			-20	371.636	438.69	67.0539	339.254	0.73756	21.2034
	-10	400.035	568.39	168.355	465.817	0.934524	33.2726			-10	378.079	488.281	110.202	382.402	0.831367	23.9001
	0	404.019	587.463	183.445	480.906	0.964796	34.3504			0	403.849	541.687	137.838	410.038	0.891449	25.6273
	10	416.989	617.981	200.992	498.454	1	35.6038			10	407.325	562.286	154.961	427.161	0.928677	26.6976
	20	433.858	615.692	181.834	479.296	0.961565	34.2354			20	416.48	604.248	187.768	459.968	1	28.748
#5	-110	279.427	-65.918	-345.345	0	0	0		#5	-110	26.7029	-48.8281	-75.531	0	0	0
	-100	290.68	-79.3457	-370.026	-24.6811	-0.0495153	-2.24374			-100	24.1597	-49.5911	-73.7508	1.78019	0.0100143	0.0741746
	-90	281.334	-73.8525	-355.186	-9.84192	-0.0197449	-0.89472			-90	26.6181	-49.5911	-76.2092	-0.678169	-0.00381498	-0.0282571
	-80	280.38	-75.0732	-355.453	-10.1089	-0.0202806	-0.918995			-80	19.6669	-64.8499	-84.5167	-8.98573	-0.0505484	-0.374405
	-70	259.972	-76.2939	-336.266	9.07898	0.0182143	0.825362			-70	14.7502	-65.6128	-80.363	-4.83195	-0.0271817	-0.201331
	-60	275.421	-56.7627	-332.184	13.1607	0.0264031	1.19643			-60	7.79894	-65.6128	-73.4117	2.11928	0.0119218	0.0883032
	-50	278.282	15.2588	-263.023	82.3212	0.165153	7.48374			-50	36.9602	-34.3323	-71.2925	4.23855	0.0238436	0.176606
	-40	264.549	150.757	-113.792	231.552	0.464541	21.0502			-40	24.1597	-1.52588	-25.6856	49.8454	0.280401	2.07689
	-30	289.345	272.827	-16.5176	328.827	0.659694	29.8934			-30	35.6038	36.6211	1.01725	76.5483	0.430615	3.18951
	-20	267.982	352.173	84.1904	429.535	0.861735	39.0486			-20	38.7404	88.501	49.7606	125.292	0.704816	5.22048
	-10	274.658	395.508	120.85	466.194	0.935281	42.3813			-10	44.5048	112.915	68.4102	143.941	0.809728	5.99755
	0	265.884	399.78	133.896	479.24	0.961454	43.5673			0	53.9144	148.01	94.0959	169.627	0.95422	7.06779
	10	256.538	444.946	188.408	533.752	1.07082	48.5229			10	49.1672	143.433	94.2654	169.796	0.955174	7.07485
	20	265.312	422.974	157.661	503.006	1.00913	45.7278			20	51.8799	154.114	102.234	177.765	1	7.40687
#6	-110	711.22	-58.7463	-769.967	0	0	0		#6	-110	1218.14	-70.1904	-1288.33	0	0	0
	-100	727.925	-56.4575	-784.382	-14.4155	-0.0124583	-0.758712			-100	1261.11	-83.9233	-1345.03	-56.7017	-0.0301535	-3.15009
	-90	661.589	-77.8198	-739.409	30.5577	0.0264089	1.6083			-90	1230.22	-71.7163	-1301.94	-13.6108	-0.00723814	-0.756158
	-80	631.875	-66.3757	-698.25	71.7163	0.0619795	3.77454			-80	1179.08	-80.8716	-1259.95	28.3813	0.015093	1.57674
	-70	668.656	-53.4058	-722.062	47.9046	0.0414006	2.52129			-70	1172.61	-80.8716	-1253.48	34.8511	0.0185335	1.93617
	-60	655.646	12.97	-642.676	127.29	0.110008	6.6995			-60	1125.73	16.7847	-1108.95	179.382	0.0953942	9.96568
	-50	665.123	220.49	-444.633	325.333	0.281163	17.1228			-50	1089.11	323.486	-765.625	522.705	0.277971	29.0392
	-40	676.045	489.807	-186.238	583.729	0.504477	30.7226			-40	1041.99	686.646	-355.347	932.983	0.496154	51.8324
	-30	657.252	664.52	7.26801	777.235	0.67171	40.9071			-30	1019.04	1023.86	4.82178	1293.15	0.687689	71.8418
	-20	629.305	797.272	167.967	937.934	0.810591	49.3649			-20	965.82	1258.85	293.03	1581.36	0.840956	87.8533
	-10	612.118	875.854	263.736	1033.7	0.893358	54.4054			-10	908.936	1373.29	464.355	1752.69	0.932065	97.3714
	0	595.093	933.075	337.982	1107.95	0.957524	58.3131			0	859.009	1419.07	560.059	1848.39	0.98296	102.688
	10	579.513	966.644	387.132	1157.1	1	60.8999			10	813.232	1405.33	592.102	1880.43	1	104.468
	20	522.654	866.699	344.046	1114.01	0.962764	58.6322			20	750.977	1341.25	590.271	1878.6	0.999026	104.367
#7	-110	170.898	-89.5182	-260.417	0	0	0		#7	-110	673.499	-89.5182	-763.018	0	0	0
	-100	178.287	-86.4665	-264.753	-4.33672	-0.0104638	-0.255101			-100	717.046	-103.76	-820.805	-57.7878	-0.046034	-2.88939
	-90	162.225	-84.432	-246.657	13.7597	0.0331998	0.809393			-90	783.832	-105.794	-889.627	-126.609	-0.100857	-6.33044
	-80	178.769	-89.5182	-268.287	-7.87032	-0.0189898	-0.46296			-80	821.51	-79.3457	-900.855	-137.838	-0.109802	-6.89189
	-70	161.422	-89.5182	-250.94	9.47652	0.0228653	0.557442			-70	881.723	-83.4147	-965.138	-202.12	-0.16101	-10.106
	-60	166.08	-67.1387	-233.219	27.1981	0.0656246	1.59989			-60	921.513	-18.3105	-939.824	-176.806	-0.140845	-8.84032
	-50	178.769	-35.6038	-214.373	46.0441	0.111097	2.70847			-50	979.027	241.089	-737.939	25.0791	0.0199781	1.25396
	-40	182.463	94.6045	-87.8585	172.558	0.416354	10.1505			-40	1063.07	698.853	-364.216	398.802	0.317687	19.9401
	-30	214.266	216.675	2.40929	262.826	0.634156	15.4604			-30	1117.18	1082.36	-34.8213	728.196	0.580084	36.4098
	-20	217.157	290.934	73.7776	334.194	0.806356	19.6585			-20	1173.75	1422.12	248.366	1011.38	0.805672	50.5692
	-10	211.535	330.607	119.072	379.489	0.915644	22.3229			-10	1201.1	1603.19	402.089	1165.11	0.928128	58.2553
	0	218.281	372.314	154.033	414.45	1	24.3794			0	1244.65	1705.93	461.285	1224.3	0.975284	61.2151
	10	222.296	352.987	130.69	391.107	0.943677	23.0063			10	1243.12	1735.43	492.311	1255.33	1	62.7664
	20	200.774	345.866	145.092	405.509	0.978427	23.8535			20	1294.41	1770.02	475.605	1238.62	0.986692	61.9311
#8	-110	238.8	-54.5502	-293.35	0	0	0		#8	-110	368.774	-65.6128	-434.387	0	0	0
	-100	252.075	-54.9316	-307.007	-13.6566	-0.0292795	-1.05051			-100	353.882	-91.5527	-445.435	-11.0474	-0.008992	-0.613742
	-90	269.623	-60.2722	-329.895	-36.5448	-0.0783512	-2.81114			-90	342.407	-62.561	-404.968	29.4189	0.0239456	1.63439
	-80	260.01	-57.0297	-317.039	-23.6893	-0.0507892	-1.82225			-80	334.839	-85.4492	-420.288	14.0991	0.011476	0.783285
	-70	259.094	-46.9208	-306.015	-12.6648	-0.027153	-0.974215			-70	338.745	-74.7681	-413.513	20.874	0.0169904	1.15967
	-60	274.2	-9.53674	-283.737	9.61304	0.0206101	0.739464			-60	323.73	-79.3457	-403.076	31.311	0.0254856	1.7395
	-50	297.699	56.839	-240.86	52.4902	0.112538	4.03771			-50	338.257	-36.6211	-374.878	59.5093	0.0484376	3.30607
	-40	301.361	176.048	-125.313	168.037	0.360268	12.926			-40	349.121	111.389	-237.732	196.655	0.160068	10.9253
	-30	311.584	310.516	-1.06812	292.282	0.626646	22.4832			-30	360.718	376.892	16.1743	450.562	0.366735	25.0312
	-20	325.928	409.889	83.9615	377.312	0.808947	29.024			-20	379.517	639.343	259.827	694.214	0.565055	38.5674
	-10	326.996	453.568	126.572	419.922	0.900303	32.3017			-10	381.836	888.062	506.226	940.613	0.765612	52.2563
	0	320.74	493.813	173.073	466.423	1	35.8787			0	397.705	1072.69	674.988	1109.38	0.902976	61.6319
	10	343.17	501.06	157.89	451.241	0.967449	34.7108			10	423.096	1170.35	747.253	1181.64	0.961796	65.6467
	20	344.086	486.755	142.67	436.02	0.934816	33.54			20	402.1	1196.29	794.189	1228.58	1	68.2543
#9	-110	500.946	-73.6237	-574.57	0	0	0		#9	-110	366.915	-73.2422	-440.157	0	0	0
	-100	486.145	-71.7163	-557.861	-264.511	-0.405901	-22.0426			-100	390.39	-59.0007	-449.391	-9.23353	-0.0122738	-0.659538
	-90	471.344	-72.8607	-544.205	-250.854	-0.384944	-20.9045			-90	385.226	-69.1732	-454.399	-14.2415	-0.0189307	-1.01725
	-80	478.821	-63.7054	-542.526	-249.176	-0.382368	-20.7647			-80	385.695	-73.2422	-458.937	-18.7801	-0.0249636	-1.34143
	-70	481.567	-25.177	-506.744	-213.394	-0.32746	-17.7828			-70	381.939	-64.0869	-446.026	-5.86877	-0.00780114	-0.419198
	-60	478.973	56.2668	-422.707	-129.356	-0.198501	-10.7797			-60	394.146	-54.9316	-449.078	-8.92053	-0.0118577	-0.637181
	-50	490.265	200.462	-289.803	3.54767	0.00544401	0.295639			-50	425.368	25.4313	-399.937	40.2206	0.0534637	2.8729
	-40	484.772	354.576	-130.196	163.155	0.250366	13.5962			-40	449.078	231.934	-217.144	223.013	0.296443	15.9295
	-30	492.706	489.426	-3.28064	290.07	0.445121	24.1725			-30	485.229	498.454	13.2243	453.382	0.602663	32.3844
	-20	497.284	624.657	127.373	420.723	0.645613	35.0602			-20	477.717	641.886	164.169	604.326	0.803308	43.1662
	-10	492.249	712.204	219.955	513.306	0.787684	42.7755			-10	512.461	734.456	221.996	662.153	0.880175	47.2967
	0	476.99	758.362	281.372	574.722	0.881929	47.8935			0	508.939	799.561	290.621	730.779	0.971396	52.1985
	10	465.546	782.776	317.23	610.58	0.936955	50.8817			10	492.507	804.647	312.14	752.297	1	53.7355
	20	433.807	792.122	358.315	651.665	1	54.3054			20	499.549	808.716	309.167	749.324	0.996047	53.5231
#10	-110	1159.67	-70.5719	-1230.24	0	0	0		#10	-110	402.128	-80.8716	-482.999	0	0	0
	-100	1193.7	-79.9179	-1273.61	-43.3731	-0.0243824	-2.55136			-100	431.472	-70.1904	-501.662	-18.6627	-0.0174228	-1.43559
	-90	1309.05	-73.4329	-1382.48	-152.245	-0.085585	-8.95556			-90	427.011	-76.2939	-503.305	-20.3059	-0.0189568	-1.562
	-80	1341.71	-69.6182	-1411.32	-181.084	-0.101797	-10.652			-80	420.204	-79.3457	-499.549	-16.5499	-0.0154504	-1.27307
	-70	1346.28	-14.8773	-1361.16	-130.92	-0.0735975	-7.7012			-70	413.396	-67.1387	-480.534	2.46487	0.00230111	0.189606
	-60	1384.58	150.49	-1234.09	-3.85284	-0.00216589	-0.226638			-60	423.021	-50.354	-473.375	9.62479	0.00898533	0.740368
	-50	1403.96	500.679	-903.282	326.958	0.183801	19.2328			-50	460.346	13.7329	-446.613	36.3864	0.0339689	2.79895
	-40	1451.87	1041.03	-410.843	819.397	0.460628	48.1998			-40	468.797	224.304	-244.493	238.507	0.222661	18.3467
	-30	1477.2	1479.53	2.3269	1232.57	0.692893	72.5039			-30	465.745	476.074	10.329	493.328	0.460552	37.9483
	-20	1490.48	1769.26	278.778	1509.02	0.848302	88.7658			-20	509.644	727.844	218.201	701.2	0.654613	53.9385
	-10	1465.76	1910.21	444.45	1674.69	0.941435	98.5112			-10	482.882	874.329	391.447	874.446	0.816349	67.2651
	0	1405.49	1943.97	538.483	1768.72	0.994296	104.043			0	481.943	981.14	499.197	982.197	0.916941	75.5536
	10	1372.99	1916.12	543.137	1773.38	0.996912	104.316			10	498.845	1043.7	544.856	1027.86	0.959566	79.0658
	20	1311.8	1860.43	548.63	1778.87	1	104.639			20	487.577	1075.74	588.168	1071.17	1	82.3975
#11	-110	37.9944	-90.7898	-128.784	0	0	0		#11	-110	228.647	-89.5182	-318.165	0	0	0
	-100	37.5366	-89.4547	-126.991	1.79291	0.00865243	0.0896454			-100	212.919	-88.501	-301.42	16.7455	0.0183219	0.837277
	-90	41.1987	-90.5991	-131.798	-3.01361	-0.0145434	-0.150681			-90	219.257	-91.5527	-310.81	7.35551	0.00804793	0.367775
	-80	39.5203	-82.3975	-121.918	6.86646	0.033137	0.343323			-80	221.605	-87.4837	-309.088	9.07701	0.00993149	0.453851
	-70	43.1824	-76.1032	-119.286	9.4986	0.0458395	0.47493			-70	203.764	-95.6217	-299.385	18.78	0.0205479	0.939002
	-60	58.5938	-53.978	-112.572	16.2125	0.0782401	0.810623			-60	223.483	-81.3802	-304.863	13.3025	0.0145548	0.665126
	-50	72.6318	-11.4441	-84.0759	44.7083	0.215758	2.23541			-50	225.595	-39.6729	-265.268	52.8971	0.0578767	2.64486
	-40	98.5718	52.8336	-45.7382	83.046	0.400773	4.1523			-40	228.412	40.6901	-187.722	130.443	0.142723	6.52215
	-30	105.286	109.673	4.3869	133.171	0.642673	6.65855			-30	239.68	250.244	10.5638	328.729	0.359675	16.4365
	-20	131.836	168.037	36.2015	164.986	0.796208	8.24928			-20	254.235	442.505	188.27	506.435	0.55411	25.3218
	-10	136.566	200.462	63.8962	192.68	0.92986	9.63402			-10	264.564	658.162	393.598	711.764	0.778767	35.5882
	0	150.146	227.547	77.4002	206.184	0.995029	10.3092			0	277.71	787.354	509.644	827.809	0.905736	41.3904
	10	145.264	222.969	77.7054	206.49	0.996502	10.3245			10	261.043	835.164	574.122	892.287	0.976284	44.6144
	20	151.978	230.408	78.4302	207.214	1	10.3607			20	273.954	869.751	595.797	913.962	1	45.6981
#12	-110	57.8308	-83.9233	-141.754	0	0	0		#12	-110	806.368	-105.794	-912.163	0	0	0
	-100	56.4575	-89.8361	-146.294	-4.53949	-0.0176453	-0.283718			-100	801.673	-107.829	-909.502	2.66051	0.00180132
	-90	63.9343	-84.4955	-148.43	-6.67572	-0.025949	-0.417233			-90	819.514	-99.6908	-919.205	-7.04254	-0.00476823	-0.260835
	-80	53.5583	-85.4492	-139.008	2.74658	0.0106762	0.171661			-80	821.158	-91.5527	-912.71	-0.547768	-0.000370872	-0.0202877
	-70	62.1033	-71.5256	-133.629	8.12531	0.0315836	0.507832			-70	832.426	-53.9144	-886.34	25.8225	0.0174834	0.956389
	-60	60.5774	-48.2559	-108.833	32.9208	0.127966	2.05755			-60	856.135	64.0869	-792.049	120.114	0.0813245	4.44867
	-50	87.8906	-1.90735	-89.798	51.9562	0.201957	3.24726			-50	935.481	293.986	-641.495	270.667	0.183258	10.0247
	-40	110.931	68.2831	-42.6483	99.1058	0.385231	6.19411			-40	958.252	687.663	-270.589	641.573	0.434384	23.762
	-30	147.858	134.087	-13.7711	127.983	0.497479	7.99894			-30	1003.09	1028.44	25.3531	937.516	0.634755	34.7228
	-20	174.408	218.582	44.1742	185.928	0.722716	11.6205			-20	1019.05	1266.48	247.427	1159.59	0.785113	42.9478
	-10	191.345	271.416	80.0705	221.825	0.862248	13.864			-10	1066.24	1436.36	370.124	1282.29	0.868185	47.4921
	0	203.4	303.268	99.8688	241.623	0.939205	15.1014			0	1047.22	1537.07	489.846	1402.01	0.949245	51.9263
	10	206.451	315.857	109.406	251.16	0.976275	15.6975			10	1039.01	1576.74	537.735	1449.9	0.981669	53.6999
	20	207.977	323.486	115.509	257.263	1	16.0789			20	1037.36	1602.17	564.81	1476.97	1	54.7027
									#13		637.348	-100.25	-737.598	0	0	0
											648.381	-102.234	-750.615	-13.0169	-0.0130693	-1.30169
											659.18	-98.5718	-757.751	-20.1533	-0.0202345	-2.01533
											695.097	-99.3347	-794.431	-56.8331	-0.0570621	-5.68331
											686.88	-68.8171	-755.697	-18.0992	-0.0181721	-1.80992
											706.365	44.5557	-661.809	75.7892	0.0760945	7.57892
											757.54	267.487	-490.054	247.545	0.248542	24.7545
											800.5	595.703	-204.796	532.802	0.534948	53.2802
											821.158	825.043	3.88513	741.483	0.74447	74.1483
											820.453	966.644	146.191	883.789	0.887349	88.3789
											802.847	1028.9	226.053	963.651	0.967533	96.3651
											809.42	1031.65	222.227	959.825	0.963691	95.9825
											768.573	1018.83	250.256	987.854	0.991833	98.7854
											754.488	1012.88	258.39	995.988	1	99.5988
									#14		165.969	-97.0459	-263.015	0	0	0
											167.142	-89.7217	-256.864	6.15047	0.0109992	0.512539
											166.908	-89.7217	-256.629	6.38521	0.011419	0.532101
											191.322	-95.2148	-286.537	-23.522	-0.0420655	-1.96017
											195.078	-92.1631	-287.241	-24.2263	-0.0433249	-2.01885
											184.749	-78.125	-262.874	0.140854	0.000251895	0.0117378
											201.651	-34.1797	-235.83	27.1841	0.0486146	2.26534
											196.251	79.9561	-116.295	146.719	0.262385	12.2266
											228.412	227.661	-0.751205	262.263	0.469018	21.8553
											233.342	359.497	126.155	389.17	0.69597	32.4308
											228.882	437.012	208.13	471.144	0.842569	39.262
											244.845	463.867	219.022	482.037	0.862049	40.1697
											238.507	501.709	263.202	526.217	0.941058	43.8514
											232.403	528.564	296.161	559.176	1	46.598

## Sheet: Fig 1 D
Densitometry of IP
	WT/WT				WT/WR
n	c-Myc-Kv7.2	CFP-Kv7.2		n	c-Myc-Kv7.2	CFP-Kv7.2-WR
Exp 1	14814.6	17855.9		Exp 1	14658.2	7290.3
Exp 2	950.82	1867.45		Exp 2	2577.17	2908.58
Exp 3	420.282	290.467		Exp 3	531.825	428.503
Data represented the band detection of the Kv7.2 h protein of 3 different experiments.

## Sheet: Fig 2 B and Suppl Fig 2B
Exper 1																Exper 2																	Exper 3																Exper 4
HA-Q3:GAPDH	NUMBER	AREA	MEAN D	SUBTRACT BACKGROUND	ABS VALUE		HA-Q3	NUMBER	AREA	MEAN D	SUBTRACT BACKGROUND	ABS VALUE	/GAPDH	%WT																				HA-Q3:GAPDH	NUMBER	AREA	MEAN D	SUBTRACT BACKGROUND	ABS VALUE		HA-Q3	NUMBER	AREA	MEAN D	SUBTRACT BACKGROUND	ABS VALUE	/GAPDH	%WT
None	1	0.002	24401.1	-41130.8	41130.8		None	1	0.000963	64392.9	-929.37	929.37	0.0225955	2.51293			HA-Q3:GAPDH	NUMBER	AREA	MEAN D	SUBTRACT BACKGROUND	ABS VALUE		HA-Q3	NUMBER	AREA	MEAN D	SUBTRACT BACKGROUND	ABS VALUE	/GAPDH	%WT			None	6	0.001	31000.7	-34526.2	34526.2		None	6	0.001	64690.4	-817.864	817.864	0.0236882	2.13176
HA-Q3 only	2	0.002	30183.1	-35348.8	35348.8		HA-Q3 only	2	0.000963	32655.7	-32666.7	32666.7	0.924124	102.775			None	1	0.001	27387.1	-38139.8	38139.8		None	1	0.001	65009.2	-499.048	499.048	0.0130847	1.42373			HA-Q3 only	7	0.001	36328.8	-29198.1	29198.1		HA-Q3 only	7	0.001	31139.1	-34369.2	34369.2	1.1771	105.93
WT+HA-Q3	3	0.002	34715.9	-30816	30816		WT+HA-Q3	3	0.000963	37613.5	-27708.8	27708.8	0.89917	100			HA-Q3 only	2	0.001	32895.3	-32631.6	32631.6		HA-Q3 only	2	0.001	26708.9	-38799.3	38799.3	1.18901	129.375			WT+HA-Q3	8	0.001	39739.5	-25787.3	25787.3		WT+HA-Q3	8	0.001	36853.2	-28655.1	28655.1	1.11121	100
I340E+HA-Q3	4	0.002	30160.2	-35371.7	35371.7		I340E+HA-Q3	4	0.000963	39990.5	-25331.8	25331.8	0.71616	79.6468			WT+HA-Q3	3	0.001	30339.7	-35187.2	35187.2		WT+HA-Q3	3	0.001	33169.6	-32338.6	32338.6	0.919045	100			I340E+HA-Q3	9	0.001	36243.7	-29283.2	29283.2		I340E+HA-Q3	9	0.001	42266.8	-23241.4	23241.4	0.793679	71.4249
W344R+HA-Q3	5	0.002	27462	-38069.9	38069.9		W344R+HA-Q3	5	0.000963	33707.9	-31614.4	31614.4	0.830431	92.3553			I340E+HA-Q3	4	0.001	27397.6	-38129.3	38129.3		I340E+HA-Q3	4	0.001	42752.7	-22755.6	22755.6	0.596801	64.9371			W344R+HA-Q3	10	0.001	43436.3	-22090.6	22090.6		W344R+HA-Q3	10	0.001	38025.8	-27482.5	27482.5	1.24408	111.958
BACKGROUND	6	0.002	65531.9				BACKGROUND	6	0.000963	65322.3							W344R+HA-Q3	5	0.001	29606.1	-35920.8	35920.8		W344R+HA-Q3	5	0.001	36569.9	-28938.4	28938.4	0.805617	87.6581			BACKGROUND	11	0.001	65526.9				BACKGROUND	11	0.001	65508.3
																	BACKGROUND	11	0.001	65526.9				BACKGROUND	11	0.001	65508.3
CFP-Q2:GAPDH	NUMBER	AREA	MEAN D	SUBTRACT BACKGROUND	ABS VALUE		CFP-Q2	NUMBER	AREA	MEAN D	SUBTRACT BACKGROUND	ABS VALUE	/GAPDH	%WT																				CFP-Q2:GAPDH	NUMBER	AREA	MEAN D	SUBTRACT BACKGROUND	ABS VALUE		CFP-Q2	NUMBER	AREA	MEAN D	SUBTRACT BACKGROUND	ABS VALUE	/GAPDH	%WT
None	1	0.002	24783.1	-40556.9	40556.9		None	1	0.0015	59177.4	-6339.55	6339.55	0.156312	15.955			CFP-Q2:GAPDH	NUMBER	AREA	MEAN D	SUBTRACT BACKGROUND	ABS VALUE		CFP-Q2	NUMBER	AREA	MEAN D	SUBTRACT BACKGROUND	ABS VALUE	/GAPDH	%WT			None	1	0.001	32604	-32922.6	32922.6		None	6	0.0009827	64824.7	-692.189	692.189	0.0210247	6.71694
HA-Q3 only	2	0.002	26608.2	-38731.8	38731.8		HA-Q3 only	2	0.0015	57658.2	-7858.69	7858.69	0.2029	20.7103			None	1	0.001	35382.3	-30144.3	30144.3		None	1	0.0009827	63962.5	-1554.38	1554.38	0.0515647	4.30285			HA-Q3 only	2	0.001	46395	-19131.6	19131.6		HA-Q3 only	7	0.0009827	64873.3	-643.626	643.626	0.033642	10.7479
WT+HA-Q3	3	0.002	27773.2	-37566.9	37566.9		WT+HA-Q3	3	0.0015	28712.4	-36804.6	36804.6	0.979708	100			HA-Q3 only	2	0.001	35629.5	-29897.1	29897.1		HA-Q3 only	2	0.0009827	63834.4	-1682.56	1682.56	0.0562783	4.69618			WT+HA-Q3	3	0.001	36731.3	-28795.3	28795.3		WT+HA-Q3	8	0.0009827	56503.7	-9013.24	9013.24	0.31301	100
I340E+HA-Q3	4	0.002	26602.1	-38737.9	38737.9		I340E+HA-Q3	4	0.0015	32671.5	-32845.5	32845.5	0.847889	86.5451			WT+HA-Q3	3	0.001	40318.2	-25208.4	25208.4		WT+HA-Q3	3	0.0009827	35307.5	-30209.4	30209.4	1.19839	100			I340E+HA-Q3	4	0.001	34534.6	-30992	30992		I340E+HA-Q3	9	0.0009827	46709.7	-18807.2	18807.2	0.60684	193.872
W344R+HA-Q3	5	0.002	20339.2	-45000.8	45000.8		W344R+HA-Q3	5	0.0015	40916.3	-24600.6	24600.6	0.546671	55.7994			I340E+HA-Q3	4	0.001	40027.1	-25499.6	25499.6		I340E+HA-Q3	4	0.0009827	39819.3	-25697.6	25697.6	1.00777	84.0939			W344R+HA-Q3	5	0.001	35371.9	-30154.8	30154.8		W344R+HA-Q3	10	0.0009827	51984.1	-13532.9	13532.9	0.44878	143.376
BACKGROUND	6	0.002	65340.1				BACKGROUND	6	0.0015	65516.9							W344R+HA-Q3	5	0.001	37267	-28259.7	28259.7		W344R+HA-Q3	5	0.0009827	52177.1	-13339.9	13339.9	0.472046	39.3902			BACKGROUND	6	0.001	65526.7				BACKGROUND	11	0.0008494	65516.9
																	BACKGROUND	11	0.001	65526.7				BACKGROUND	11		65516.9
HA-Q3 IP	NUMBER	AREA	MEAN D	SUBTRACT BACKGROUND	ABS VALUE		CFP-Q2 IP	NUMBER	AREA	MEAN D	SUBTRACT BACKGROUND	ABS VALUE	/HA-Q3	%WT																				HA-Q3 IP	NUMBER	AREA	MEAN D	SUBTRACT BACKGROUND	ABS VALUE		CFP-Q2 IP	NUMBER	AREA	MEAN D	SUBTRACT BACKGROUND	ABS VALUE	/HA-Q3	%WT
None	1	0.001	65247.1	-255.662	255.662		None	1	0.009	60163.8	-5339.14	5339.14	20.8836				HA-Q3 IP	NUMBER	AREA	MEAN D	SUBTRACT BACKGROUND	ABS VALUE		CFP-Q2 IP	NUMBER	AREA	MEAN D	SUBTRACT BACKGROUND	ABS VALUE	/HA-Q3	%WT			None	1	0.001	65116.9	-403.222	403.222		None	6	0.0008099	62641.2	-2875.72	2875.72	7.13185
HA-Q3 only	2	0.001	46589.7	-18913.1	18913.1		HA-Q3 only	2	0.009	61389.1	-4113.88	4113.88	0.217515				None	1	0.001	65101.4	-421.889	421.889		None	1	0.0008494	32551.2	-32965.7	32965.7	78.1383				HA-Q3 only	2	0.001	36408.7	-29111.3	29111.3		HA-Q3 only	7	0.0008099	62807.4	-2709.48	2709.48	0.0930731
WT+HA-Q3	3	0.001	53343	-12159.8	12159.8		WT+HA-Q3	3	0.009	59353.6	-6149.38	6149.38	0.505714	100			HA-Q3 only	2	0.001	39425.9	-26097.4	26097.4		HA-Q3 only	2	0.0008494	19713.9	-45803	45803	1.75508				WT+HA-Q3	3	0.001	41290.5	-24229.6	24229.6		WT+HA-Q3	8	0.0008099	57071.8	-8445.15	8445.15	0.348547	100
I340E+HA-Q3	4	0.001	50345.8	-15157.1	15157.1		I340E+HA-Q3	4	0.009	59896.2	-5606.74	5606.74	0.36991	73.1461			WT+HA-Q3	3	0.001	43792.2	-21731.1	21731.1		WT+HA-Q3	3	0.0008494	21897.6	-43619.3	43619.3	2.00723	100			I340E+HA-Q3	4	0.001	39292.3	-26227.8	26227.8		I340E+HA-Q3	9	0.0008099	57691.9	-7825.05	7825.05	0.298349	85.598
W344R+HA-Q3	5	0.001	53538.1	-11964.7	11964.7		W344R+HA-Q3	5	0.009	59891.3	-5611.71	5611.71	0.469021	92.7445			I340E+HA-Q3	4	0.001	41768.8	-23754.5	23754.5		I340E+HA-Q3	4	0.0008494	20886.4	-44630.5	44630.5	1.87882	93.6027			W344R+HA-Q3	5	0.001	39623.6	-25896.5	25896.5		W344R+HA-Q3	10	0.0008099	59831.2	-5685.69	5685.69	0.219554	62.9913
BACKGROUND	6	0.001	65502.8				BACKGROUND	6	0.009	65503							W344R+HA-Q3	5	0.001	42095.1	-23428.2	23428.2		W344R+HA-Q3	5	0.0008494	21050.1	-44466.8	44466.8	1.89801	94.5585			BACKGROUND	6	0.001	65520.1				BACKGROUND	11	0.0008494	65516.9
																	BACKGROUND	11	0.001	65523.3				BACKGROUND	11	0.0008494	65516.9
Lysate
CFP-Q2 monomer					CFP-Q2 multimer				average	average																								Lysate
None	1	0.001	58687.3		None	6	0.002	59667.5	0.0015	59177.4							Lysate																	CFP-Q2 monomer					CFP-Q2 multimer				average	average
HA-Q3 only	2	0.001	58922.2		HA-Q3 only	7	0.002	56394.3	0.0015	57658.2							CFP-Q2 monomer					CFP-Q2 multimer				average	average							None	6	0.001	65037.3		None	6	0.0009654	64612.2	0.0009827	64824.7
WT+HA-Q3	3	0.001	40254.6		WT+HA-Q3	8	0.002	17170.1	0.0015	28712.4							None	1	0.001	63843.7		None	1	0.0009654	64081.4	0.0009827	63962.5							HA-Q3 only	7	0.001	65171.7		HA-Q3 only	7	0.0009654	64574.9	0.0009827	64873.3
I340E+HA-Q3	4	0.001	42560.2		I340E+HA-Q3	9	0.002	22782.7	0.0015	32671.5							HA-Q3 only	2	0.001	64134.8		HA-Q3 only	2	0.0009654	63534	0.0009827	63834.4							WT+HA-Q3	8	0.001	60183.2		WT+HA-Q3	8	0.0009654	52824.2	0.0009827	56503.7
W344R+HA-Q3	5	0.001	46475.9		W344R+HA-Q3	10	0.002	35356.6	0.0015	40916.3							WT+HA-Q3	3	0.001	46649.6		WT+HA-Q3	3	0.0009654	23965.4	0.0009827	35307.5							I340E+HA-Q3	9	0.001	58425.8		I340E+HA-Q3	9	0.0009654	34993.7	0.0009827	46709.7
BACKGROUND		0.001	63019.2		BACKGROUND	11	0.002	62812.2	0.0015	65516.9							I340E+HA-Q3	4	0.001	53338.3		I340E+HA-Q3	4	0.0009654	26300.2	0.0009827	39819.3							W344R+HA-Q3	10	0.001	58430.8		W344R+HA-Q3	10	0.0009654	45537.3	0.0009827	51984.1
																	W344R+HA-Q3	5	0.001	58917.6		W344R+HA-Q3	5	0.0009654	45436.5	0.0009827	52177.1							BACKGROUND	11	0.0009654	65181.2		BACKGROUND	11	0.0009654	65181.2	0.0008494	65516.9
																	BACKGROUND	11	0.0009654	65181.2		BACKGROUND	11	0.0009654	65181.2		65516.9
IP
CFP-Q2 monomer					CFP-Q2 multimer				average	average																								IP
None	1	0.001	55591		None	6	0.001	57710.6	0.001	56650.8							IP																	CFP-Q2 monomer					CFP-Q2 multimer				average	average
HA-Q3 only	2	0.001	58793.8		HA-Q3 only	7	0.001	59305.7	0.001	59049.8							CFP-Q2 monomer					CFP-Q2 multimer				average	average							None	7	0.0008099	62369.9		None	1	0.0008099	62912.6	0.0008099	62641.2
WT+HA-Q3	3	0.001	50200.5		WT+HA-Q3	8	0.001	40037.5	0.001	45119							None	1	0.0008494	62145.8		None	1	0.0008494	62992.3	0.0008494	62569.1							HA-Q3 only	8	0.0008099	62590.4		HA-Q3 only	2	0.0008099	63024.5	0.0008099	62807.4
I340E+HA-Q3	4	0.001	54128.6		I340E+HA-Q3	9	0.001	42725.3	0.001	48426.9							HA-Q3 only	2	0.0008494	62536		HA-Q3 only	2	0.0008494	63022.4	0.0008494	62779.2							WT+HA-Q3	9	0.0008099	55718.4		WT+HA-Q3	3	0.0008099	58425.1	0.0008099	57071.8
W344R+HA-Q3	5	0.001	51900.7		W344R+HA-Q3	10	0.001	46132.8	0.001	49016.7							WT+HA-Q3	3	0.0008494	56165.4		WT+HA-Q3	3	0.0008494	58631.9	0.0008494	57398.7							I340E+HA-Q3	10	0.0008099	57233.2		I340E+HA-Q3	4	0.0008099	58150.5	0.0008099	57691.9
BACKGROUND	11	0.001	62039.6		BACKGROUND	11	0.001	62039.6	0.001	65516.9							I340E+HA-Q3	4	0.0008494	57647.5		I340E+HA-Q3	4	0.0008494	58376	0.0008494	58011.8							W344R+HA-Q3	11	0.0008099	58458.6		W344R+HA-Q3	5	0.0008099	61203.9	0.0008099	59831.2
																	W344R+HA-Q3	5	0.0008494	58536.4		W344R+HA-Q3	5	0.0008494	61284.1	0.0008494	59910.3							BACKGROUND	12	0.0008099	64169.8		BACKGROUND	6	0.0008099	64188.6	0.0008494	65516.9
																	BACKGROUND					BACKGROUND					65516.9
Summary
		Plus HA-Q3							Plus HA-Q3
HA-Q3 lysate	None	None	WT	I340E	W344R		CFP-Q2 lysate	None	None	WT	I340E	W344R
Exper 1	2.51293	102.775	100	79.6468	92.3553		Exper 1	15.955	20.7103	100	86.5451	55.7994
Exper 2	1.42373	129.375	100	64.9371	87.6581		Exper 2	4.30285	4.69618	100	84.0939	39.3902
Exper 3	2.13176	105.93	100	71.4249	111.958		Exper 3	6.71694	10.7479	100	193.872	143.376
Exper 4	1.79746	126.656	100	81.2655	76.2919		Exper 4	9.99769	10.0361	100	76.9216	41.0678
Exper 5	3.0404	130.482	100	125.119	142.573		Exper 5	9.33962	14.6556	100	81.245	66.3383
average	2.18126	119.044	100	84.4787	102.167		average	9.26242	12.1692	100	104.536	69.1942
STDEV	0.626844	13.5291	0	23.6516	26.004		STDEV	4.37076	5.94871	0	50.0688	42.9238
N	5	5	5	5	5		N	5	5	5	5	5
SEM	0.280333	6.05039	0	10.5773	11.6294		SEM	1.95466	2.66034	0	22.3914	19.1961
[truncated: 28 more columns]

## Sheet: Fig 3 B
AIS					Distal Axon					Axon/Dendrite
n	WT	I340E	W344R		n	WT	I340E	W344R		n	WT	I340E	W344R
1	0.577637	0.0877546	0.0716351		1	1.02718	0.083058	0.0890431		1	7.04584	1.02445	0.390297
2	0.731333	0.0636953	0.0731131		2	0.604055	0.0742718	0.1195		2	1.51753	0.553756	0.94226
3	1.91011	0.105254	0.0432723		3	0.888009	0.125239	0.0617062		3	3.87878	0.670841	0.678578
4	1.37287	0.0610467	0.0221501		4	0.665058	0.17738	0.0873103		4	4.91113	0.507464	0.679463
5	1.17732	0.0947307	0.0817352		5	1.27562	0.0687276	0.0992596		5	10.0358	0.461805	1.09962
6	1.07914	0.0870899	0.0482813		6	1.07243	0.180949	0.145826		6	10.1948	1.68516	1.00685
7	0.473127	0.113595	0.0292551		7	0.434284	0.0902794	0.0306827		7	3.37423	0.450363	0.11348
8	0.624937	0.0938715	0.0348902		8	0.605342	0.199534	0.0969636		8	5.24993	1.16546	0.819672
9	1.21286	0.0421013	0.0406834		9	1.47617	0.148271	0.165874		9	10.6117	2.01013	1.26832
10	1.67411	0.323607	0.0132945		10	2.65423	0.324568	0.0212344		10	9.42533	0.429236	0.207103
11	1.31589	0.233548	0.0679089		11	0.946072	0.358462	0.191295		11	4.44847	0.522423	0.441606
12	0.580179	0.0787764	0.0834688		12	0.678046	0.0625855	0.100357		12	5.25233	0.212687	0.241165
13	0.862821	0.154599	0.133335		13	1.10382	0.356337	0.364583		13	24.437	0.425073	0.76925
14	0.407688	0.0444684			14	0.56969	0.161077			14	5.44171	0.676953
15	1.17947				15	0.940751				15	1.27456
16	1.32492				16	1.35158				16	4.70491
17	0.726049				17	1.02239				17	1.68729
18	1.08484				18	1.05156				18	2.44031
19	0.68471				19	0.633714				19	0.679267
average	1	0.113153	0.0571556		average	1	0.172196	0.121049		average	6.13742	0.771128	0.665975
sd	0.417581	0.0778118	0.0324628		sd	0.492691	0.104711	0.0876382		sd	5.4142	0.521452	0.365222
N	19	14	13		N	19	14	13		N	19	14	13
SEM	0.0957996	0.0207961	0.00900356		SEM	0.113031	0.0279852	0.0243065		SEM	1.2421	0.139364	0.101294

## Sheet: Suppl Fig 3 
Suppl Fig 3 A					Suppl Fig 3 B					Suppl Fig 3 C
Soma					Axon/Dendrite					AIS						Distal Axon						Dendrite						Soma
n	WT	I340E	W344R		n	WT	I340E	W344R		n	WT	I340E	W344R			n	WT	I340E	W344R			n	WT	I340E	W344R			#cells	WT	I340E	W344R
1	0.862298	0.665463	1.85937		1	0.922222	0.21895	0.22333		1	0.777317	0.118353	0.0872065			1	1.00904	0.14491	0.0713877			1	1.11623	0.675205	0.326105			1	1.05357	1.0564	0.517535
2	0.971625	1.60137	1.07331		2	0.703412	0.232695	0.417277		2	0.760163	0.240378	0.127212			2	0.623612	0.0902023	0.122384			2	0.904452	0.395469	0.299214			2	0.536969	1.07345	0.587207
3	1.08368	0.974004	1.02915		3	0.813991	0.249674	0.301552		3	1.62269	0.120309	0.0355103			3	1.03012	0.0903802	0.0506035			3	1.29107	0.369301	0.171198			3	1.04117	0.648919	0.233209
4	1.08368	1.67923	0.859034		4	0.754053	0.102026	0.285123		4	0.74411	0.0660052	0.0257017			4	0.583533	0.101914	0.0511006			4	0.789486	1.01906	0.182841			4	1.00023	1.06016	0.270134
5	1.05452	1.15339	1.24285		5	1.51469	0.119261	0.379581		5	1.1435	0.15493	0.0819257			5	1.31999	0.0574013	0.0795689			5	0.889055	0.491025	0.213855			5	1.11208	0.704887	0.804028
6	0.746186	0.928367	0.868015		6	1.10419	0.426891	0.396588		6	1.56396	0.111177	0.0304375			6	1.46543	0.110831	0.0864222			6	1.35395	0.264865	0.222314			6	1.11935	0.947913	0.294451
7	0.89215	0.83622	0.614407		7	0.525246	0.131396	0.0936173		7	0.70165	0.138558	0.0937937			7	0.536565	0.144168	0.103474			7	1.04217	1.11936	1.1276			7	1.06107	0.999294	0.546315
8	0.87324	0.942231	1.21385		8	1.09037	0.355722	0.199331		8	0.829299	0.0720222	0.0230076			8	0.766346	0.075423	0.0287138			8	0.717019	0.216309	0.146959			8	1.05232	0.403819	0.265926
9	1.09007	1.52631	0.996597		9	1.37359	0.702637	0.251396		9	1.14805	0.143866	0.058332			9	1.7175	0.218364	0.0475688			9	1.27562	0.317052	0.193038			9	1.11891	1.06691	0.289255
10	1.32961	1.03349	1.12801		10	1.06841	0.336178	0.421874		10	1.44023	0.303019	0.0227402			10	1.89139	0.350741	0.0452109			10	1.80602	0.776527	0.109331			10	1.10766	0.607901	0.310907
11	1.05645	1.62963	0.755812		11	0.962773	0.443298	0.362007		11	1.14481	0.162742	0.0869707			11	0.818099	0.396441	0.194808			11	0.866888	0.665614	0.400524			11	1.06267	0.810295	0.407268
12	1.35009	1.19686	1.02341		12	0.88377	0.140963	0.129799		12	0.6752	0.167226	0.0785944			12	0.519495	0.150428	0.081486			12	0.599684	0.794264	0.467252			12	0.87731	1.59615	0.683808
13	0.73288	1.64883	1.01992		13	1.11716	0.269229	0.292128		13	0.856376	0.139983	0.148586			13	0.987366	0.177457	0.214274			13	0.901663	0.490581	0.545927			13	1.01802	0.55646	0.878434
14	0.873527	1.48374			14	1.67075	0.113401			14	0.59265	0.0949874				14	0.731514	0.12285				14	0.446675	0.806302				14	0.838636	1.25109
15	0.965643				15	0.933762				15	1.37446					15	0.930143					15	0.7414					15	0.749994
16	0.636603				16	0.580628				16	0.894796					16	0.995063					16	1.27553					16	1.33957
17	0.940696				17	1.11641				17	1.08444					17	1.23014					17	0.820105					17	0.667895
18	1.01791				18	0.892677				18	1.14281					18	1.43927					18	1.20002					18	1.41447
19	1.43915				19	0.313334				19	0.503494					19	0.405387					19	0.962944					19	0.828065
average	1	1.23565	1.05259		average	0.965339	0.274451	0.288739		average	1	0.145254	0.0692322			average	1	0.159394	0.0905386			average	0.999999	0.600067	0.338935			average	0.999998	0.913117	0.468344
sd	0.209317	0.349204	0.299503		sd	0.331261	0.168479	0.106727		sd	0.330925	0.0629849	0.0409295			sd	0.418628	0.100435	0.0568796			sd	0.316851	0.280832	0.270716			sd	0.212494	0.314322	0.219144
N	19	14	13		N	19	14	13		N	19	14	13			N	19	14	13			N	19	14	13			N	19	14	13
SEM	0.0480205	0.0933288	0.0830671		SEM	0.0759965	0.0450278	0.0296008		SEM	0.0759195	0.0168334	0.0113518			SEM	0.0960398	0.0268423	0.0157756			SEM	0.0726906	0.0750555	0.0750831			SEM	0.0487494	0.0840062	0.0607795

## Sheet: Suppl Fig 4 
Suppl Fig 4 A
AIS									Axon									Dendrite									Soma
n	WT	%WT	I340E	%WT	W344R	%WT			n	WT	%WT	I340E	%WT	W344R	%WT			n	WT	%WT	I340E	%WT	W344R	%WT			n	WT	%WT	I340E	%WT	W344R	%WT
1	1345.19	0.577637	204.362	0.0877546	166.823	0.0716351			1	831.68	1.02718	67.25	0.083058	72.096	0.0890431			1	56.8085	0.44222	65.645	0.511007	184.721	1.43794			1	468.966	0.862298	361.916	0.665463	1011.23	1.85937
2	1703.12	0.731333	148.333	0.0636953	170.265	0.0731131			2	489.088	0.604055	60.136	0.0742718	96.756	0.1195			2	322.292	2.50885	108.596	0.845359	102.685	0.799341			2	528.424	0.971625	870.915	1.60137	583.724	1.07331
3	4448.23	1.91011	245.115	0.105254	100.772	0.0432723			3	718.999	0.888009	101.403	0.125239	49.962	0.0617062			3	185.368	1.44298	151.158	1.17667	73.6275	0.573146			3	589.367	1.08368	529.718	0.974004	559.711	1.02915
4	3197.13	1.37287	142.165	0.0610467	51.583	0.0221501			4	538.481	0.665058	143.62	0.17738	70.693	0.0873103			4	109.645	0.853521	283.015	2.2031	104.042	0.809909			4	589.367	1.08368	913.261	1.67923	467.191	0.859034
5	2741.73	1.17732	220.608	0.0947307	190.344	0.0817352			5	1032.83	1.27562	55.647	0.0687276	80.368	0.0992596			5	102.915	0.801128	120.499	0.938013	73.087	0.568939			5	573.509	1.05452	627.278	1.15339	675.93	1.24285
6	2513.1	1.07914	202.814	0.0870899	112.437	0.0482813			6	868.321	1.07243	146.51	0.180949	118.072	0.145826			6	85.173	0.663021	86.9415	0.676788	117.269	0.912865			6	405.818	0.746186	504.898	0.928367	472.075	0.868015
7	1101.81	0.473127	264.538	0.113595	68.129	0.0292551			7	351.629	0.434284	73.097	0.0902794	24.843	0.0306827			7	104.21	0.811213	162.307	1.26346	218.919	1.70415			7	485.201	0.89215	454.783	0.83622	334.149	0.614407
8	1455.35	0.624937	218.607	0.0938715	81.252	0.0348902			8	490.13	0.605342	161.558	0.199534	78.509	0.0969636			8	93.3595	0.726748	138.622	1.07909	95.781	0.745598			8	474.917	0.87324	512.438	0.942231	660.158	1.21385
9	2824.5	1.21286	98.045	0.0421013	94.743	0.0406834			9	1195.22	1.47617	120.051	0.148271	134.304	0.165874			9	112.632	0.876773	59.723	0.464908	105.891	0.824298			9	592.839	1.09007	830.095	1.52631	542.005	0.996597
10	3898.66	1.67411			30.96	0.0132945			10	2149.06	2.65423			17.193	0.0212344			10	228.009	1.77491			83.0165	0.646234			10	723.116	1.32961			613.473	1.12801
11	3064.43	1.31589							11	766.011	0.946072							11	172.197	1.34045							11	574.554	1.05645
12	1351.12	0.580179							12	548.997	0.678046							12	104.524	0.813661							12	734.254	1.35009
13	2009.33	0.862821							13	893.735	1.10382							13	36.573	0.284699							13	398.581	0.73288
14	949.42	0.407688							14	461.264	0.56969							14	84.7645	0.659841							14	475.073	0.873527
average	2328.79	1	193.843	0.0832376	106.731	0.045831			average	809.675	1	103.252	0.127523	74.2796	0.09174			average	128.462	1	130.723	1.0176	115.904	0.902243			average	543.856	1	622.811	1.14518	591.964	1.08846
sd	1084.5	0.465692	53.6963	0.0230576	53.5126	0.0229787			sd	454.981	0.56193	41.1047	0.0507669	37.1075	0.0458301			sd	75.265	0.585893	67.5069	0.525501	48.1578	0.37488			sd	102.161	0.187846	199.986	0.367719	178.873	0.328897
N	14	14	9	9	10	10			N	14	14	9	9	10	10			N	14	14	9	9	10	10			N	14	14	9	9	10	10
SEM	289.844	0.124461	17.8988	0.00768587	16.9222	0.00726651			SEM	121.599	0.150182	13.7016	0.0169223	11.7344	0.0144927			SEM	20.1154	0.156587	22.5023	0.175167	15.2288	0.118547			SEM	27.3037	0.0502038	66.662	0.122573	56.5645	0.104006
Suppl Fig 4 B
AIS	WT	%WT	I340E	%WT	W344R	%WT			Axon	WT	%WT	I340E	%WT	W344R	%WT			Dendrite	WT	%WT	I340E	%WT	W344R	%WT			Soma	WT	%WT	I340E	%WT	W344R	%WT
n	4890.48	0.777317	744.616	0.118353	548.659	0.0872065			n	3328.95	1.00904	478.08	0.14491	235.518	0.0713877			n	3609.71	1.11623	2183.51	0.675205	1054.57	0.326105			n	14909.3	1.05357	14949.4	1.0564	7323.75	0.517535
1	4782.56	0.760163	1512.34	0.240378	800.354	0.127212			1	2057.38	0.623612	297.59	0.0902023	403.763	0.122384			1	2924.86	0.904452	1278.89	0.395469	967.614	0.299214			1	7598.76	0.536969	15190.6	1.07345	8309.68	0.587207
2	10209.2	1.62269	756.921	0.120309	223.413	0.0355103			2	3398.51	1.03012	298.177	0.0903802	166.948	0.0506035			2	4175.13	1.29107	1194.26	0.369301	553.63	0.171198			2	14733.8	1.04117	9182.99	0.648919	3300.19	0.233209
3	4681.56	0.74411	415.271	0.0660052	161.702	0.0257017			3	1925.16	0.583533	336.228	0.101914	168.588	0.0511006			3	2553.08	0.789486	3295.5	1.01906	591.282	0.182841			3	14154.5	1.00023	15002.5	1.06016	3822.72	0.270134
4	7194.31	1.1435	974.738	0.15493	515.435	0.0819257			4	4354.83	1.31999	189.375	0.0574013	262.509	0.0795689			4	2875.07	0.889055	1587.9	0.491025	691.575	0.213855			4	15737.3	1.11208	9974.99	0.704887	11378	0.804028
5	9839.63	1.56396	699.467	0.111177	191.497	0.0304375			5	4834.66	1.46543	365.646	0.110831	285.119	0.0864222			5	4378.47	1.35395	856.533	0.264865	718.93	0.222314			5	15840.1	1.11935	13414.1	0.947913	4166.83	0.294451
6	4414.42	0.70165	871.737	0.138558	590.102	0.0937937			6	1770.2	0.536565	475.631	0.144168	341.375	0.103474			6	3370.24	1.04217	3619.83	1.11936	3646.49	1.1276			6	15015.4	1.06107	14141.2	0.999294	7731.01	0.546315
7	5217.53	0.829299	453.127	0.0720222	144.752	0.0230076			7	2528.28	0.766346	248.831	0.075423	94.731	0.0287138			7	2318.73	0.717019	699.51	0.216309	475.244	0.146959			7	14891.6	1.05232	5714.53	0.403819	3763.17	0.265926
8	7222.94	1.14805	905.13	0.143866	366.995	0.058332			8	5666.28	1.7175	720.412	0.218364	156.936	0.0475688			8	4125.17	1.27562	1025.3	0.317052	624.257	0.193038			8	15834	1.11891	15098	1.06691	4093.31	0.289255
9	9061.18	1.44023			143.07	0.0227402			9	6239.97	1.89139			149.157	0.0452109			9	5840.4	1.80602			353.558	0.109331			9	15674.7	1.10766			4399.71	0.310907
10	7202.59	1.14481							10	2699.02	0.818099							10	2803.38	0.866888							10	15038	1.06267
11	4248.02	0.6752							11	1713.89	0.519495							11	1939.29	0.599684							11	12415	0.87731
12	5387.88	0.856376							12	3257.46	0.987366							12	2915.84	0.901663							12	14406.1	1.01802
13	3728.65	0.59265							13	2413.37	0.731514							13	1444.48	0.446675							13	11867.7	0.838636
average	6291.49	1	814.816	0.129511	368.598	0.0585867			average	3299.14	1	378.886	0.114844	226.464	0.0686435			average	3233.85	0.999999	1749.03	0.54085	967.716	0.299246			average	14151.2	0.999997	12518.7	0.884639	5828.83	0.411897
sd	2169.55	0.344838	323.177	0.0513673	232.303	0.0369234			sd	1461.19	0.442901	159.603	0.0483773	96.906	0.0293731			sd	1131.16	0.349788	1064	0.329021	964.503	0.298252			sd	2231.67	0.157702	3413.18	0.241193	2693.67	0.190349
N	14	14	9	9	10	10			N	14	14	9	9	10	10			N	14	14	9	9	10	10			N	14	14	9	9	10	10
SEM	579.836	0.092162	107.726	0.0171224	73.4607	0.0116762			SEM	390.52	0.11837	53.2011	0.0161258	30.6444	0.00928859			SEM	302.315	0.0934847	354.668	0.109674	305.003	0.0943157			SEM	596.439	0.0421476	1137.73	0.0803978	851.813	0.0601937
Suppl Fig 4 C
AIS									Axon									Dendrite									Soma
n	WT	%WT	I340E	%WT	W344R	%WT			n	WT	%WT	I340E	%WT	W344R	%WT			n	WT	%WT	I340E	%WT	W344R	%WT			n	WT	%WT	I340E	%WT	W344R	%WT
1	1681.82	1.17947	461.435	0.323607	96.832	0.0679089			1	410.479	0.940751	141.619	0.324568	83.468	0.191295			1	322.056	1.23216	329.933	1.26229	189.01	0.723134			1	745.159	0.965643	797.513	1.03349	583.238	0.755812
2	1889.21	1.32492	333.019	0.233548	119.019	0.0834688			2	589.735	1.35158	156.408	0.358462	43.789	0.100357			2	125.344	0.479556	299.389	1.14544	181.573	0.694679			2	491.248	0.636603	1257.54	1.62963	789.733	1.02341
3	1035.28	0.726049	112.328	0.0787764	190.124	0.133335			3	446.102	1.02239	27.308	0.0625855	159.079	0.364583			3	264.389	1.01153	128.396	0.491229	206.798	0.791188			3	725.908	0.940696	923.579	1.19686	787.046	1.01992
4	1546.88	1.08484	220.444	0.154599					4	458.83	1.05156	155.481	0.356337					4	188.021	0.719353	365.774	1.39942					4	785.495	1.01791	1272.36	1.64883
5	976.335	0.68471	63.408	0.0444684					5	276.509	0.633714	70.283	0.161077					5	407.069	1.55741	103.822	0.397215					5	1110.55	1.43915	1144.96	1.48374
average	1425.9	0.999996	238.127	0.167	135.325	0.0949043			average	436.331	1	110.22	0.252606	95.4453	0.218745			average	261.376	1	245.463	0.939118	192.46	0.736334			average	771.671	1	1079.19	1.39851	720.006	0.933047
sd	402.952	0.282593	162.431	0.113914	48.7367	0.0341793			sd	112.189	0.25712	58.3891	0.133818	58.5708	0.134235			sd	110.457	0.422599	120.711	0.46183	12.9616	0.0495897			sd	221.62	0.287195	210.359	0.272602	118.452	0.153501
N	5	5	5	5	3	3			N	5	5	5	5	3	3			N	5	5	5	5	3	3			N	5	5	5	5	3	3
SEM	180.205	0.126379	72.6415	0.050944	28.1381	0.0197335			SEM	50.1726	0.114988	26.1124	0.0598454	33.8159	0.0775005			SEM	49.398	0.188992	53.9837	0.206537	7.48336	0.0286306			SEM	99.1116	0.128438	94.0755	0.121911	68.3882	0.0886236
Suppl Fig 4 D
AIS									Axon									Dendrite									Soma
n	WT	%WT	I340E	%WT	W344R	%WT			n	WT	%WT	I340E	%WT	W344R	%WT			n	WT	%WT	I340E	%WT	W344R	%WT			n	WT	%WT	I340E	%WT	W344R	%WT
1	3360.75	1.37446	740.922	0.303019	212.655	0.0869707			1	960.791	0.930143	362.298	0.350741	201.227	0.194808			1	1028.95	0.7414	1077.7	0.776527	555.865	0.400524			1	5010.51	0.749994	4061.23	0.607901	2720.85	0.407268
2	2187.9	0.894796	397.925	0.162742	192.174	0.0785944			2	1027.85	0.995063	409.504	0.396441	84.171	0.081486			2	1770.24	1.27553	923.767	0.665614	648.472	0.467252			2	8949.33	1.33957	5413.36	0.810295	4568.34	0.683808
3	2651.59	1.08444	408.89	0.167226	363.314	0.148586			3	1270.67	1.23014	155.385	0.150428	221.334	0.214274			3	1138.18	0.820105	1102.31	0.794264	757.66	0.545927			3	4462.03	0.667895	10663.4	1.59615	5868.59	0.878434
4	2794.32	1.14281	342.278	0.139983					4	1486.69	1.43927	183.304	0.177457					4	1665.43	1.20002	680.849	0.490581					4	9449.71	1.41447	3717.56	0.55646
5	1231.11	0.503494	232.257	0.0949874					5	418.744	0.405387	126.898	0.12285					5	1336.41	0.962944	1119.02	0.806302					5	5532.08	0.828065	8358.17	1.25109
average	2445.13	1	424.454	0.173591	256.048	0.104717			average	1032.95	1	247.478	0.239584	168.911	0.163523			average	1387.84	1	980.729	0.706658	653.999	0.471234			average	6680.73	1	6442.75	0.964378	4385.93	0.656504
sd	797.328	0.326087	190.257	0.0778103	93.4581	0.0382221			sd	401.521	0.388713	129.011	0.124895	74.0721	0.0717093			sd	322.904	0.232666	184.718	0.133097	101.011	0.0727829			sd	2336.96	0.349805	2985.01	0.446808	1581.78	0.236767
N	5	5	5	5	3	3			N	5	5	5	5	3	3			N	5	5	5	5	3	3			N	5	5	5	5	3	3
SEM	356.576	0.145831	85.0854	0.0347978	53.9581	0.0220675			SEM	179.566	0.173838	57.6953	0.0558549	42.7656	0.0414014			SEM	144.407	0.104051	82.6082	0.0595228	58.3189	0.0420213			SEM	1045.12	0.156438	1334.93	0.199819	913.238	0.136697

## Sheet: Fig 4 A
FRET analysis
YFP-Kv7.2+CFP-CaM									YFP-Kv7.2-WR +CFP-CaM
	# celulas	mean CFP	background	CFP	mean YFP fret	background	YFP fret	FRET		# celulas	mean CFP	background	CFP	mean YFP fret	background	YFP fret	FRET
																				These data are the value obteined after the spectral unmixing.
	1	55.508	0	55.508	61.213	0	61.213	1.10278		1	57.17	0	57.17	4.545	0	4.545	0.0794997			Signals between 20 and 170 were used for the analysis
	2	77.957	0	77.957	34.754	0	34.754	0.44581		2	163.669	0	163.669	9.603	0	9.603	0.0586733
	3	55.812	0	55.812	22.906	0	22.906	0.410414		3	55.597	0	55.597	8.734	0	8.734	0.157095
	4	59.667	0	59.667	23.569	0	23.569	0.395009		4	20.914	0	20.914	1.241	0	1.241	0.0593382
	5	39.304	0	39.304	34.886	0	34.886	0.887594		5	121.298	0	121.298	14.167	0	14.167	0.116795
	6	165.167	0	165.167	19.024	0	19.024	0.11518		6	40.011	0.032	39.979	2.723	0	2.723	0.0681108
	7	131.433	0	131.433	30.784	0	30.784	0.234218		7	43.423	0.032	43.391	6.526	0	6.526	0.1504
	8	22.243	0	22.243	5.329	0	5.329	0.239581		8	31.382	0	31.382	2.912	0	2.912	0.092792
	9	32.5	0	32.5	16.512	0	16.512	0.508062		9	84.969	0	84.969	9.531	0	9.531	0.11217
	10	21.047	0	21.047	12	0	12	0.570153
YFP-ABCD +CFP-CaM									YFP-ABCD-WR +CFP-CaM
	# celulas	mean CFP	background	CFP	mean YFP fret	background	YFP fret	FRET		# celulas	mean CFP	background	CFP	mean YFP fret	background	YFP fret	FRET
	1	134.275	2.979	131.296	207.01	3.305	203.705	1.55149		1	79.583	0.858	78.725	8.69	0.288	8.402	0.106726
	2	130.915	2.979	127.936	205.965	3.305	202.66	1.58407		2	37.656	0.858	36.798	7.802	0.288	7.514	0.204196
	3	20.333	0	20.333	74.024	0	74.024	3.64058		3	22.029	1.084	20.945	9.74	0.551	9.189	0.43872
	4	46.969	0	46.969	132.531	0	132.531	2.82167		4	92.891	1.084	91.807	13.781	0.551	13.23	0.144107
	5	35.888	0	35.888	102.584	0	102.584	2.85845		5	105.818	1.084	104.734	23.205	0.551	22.654	0.2163
	6	71.981	0	71.981	234.212	0	234.212	3.2538		6	142.129	1.084	141.045	57	0.551	56.449	0.40022
	7	66	0	66	90.413	0	90.413	1.36989		7	116.655	0	116.655	31.393	0	31.393	0.26911
	8	118.145	0	118.145	144.774	0	144.774	1.22539		8	33.269	0	33.269	11.404	0	11.404	0.342782
	9	40.367	0	40.367	87.6	0	87.6	2.17009		9	42.932	0	42.932	7.523	0	7.523	0.175231
	10	43.054	0	43.054	95.865	0	95.865	2.22662		10	29.73	0.051	29.679	9.216	0	9.216	0.310523
	11	27.476	0	27.476	16.03	0	16.03	0.583418		11	80.417	0.051	80.366	26.389	0	26.389	0.32836
	12	39.591	0	39.591	25.543	0	25.543	0.645172		12	56.633	0.051	56.582	13.633	0	13.633	0.240942
	13	26.151	0	26.151	56.786	0	56.786	2.17147		13	23.5	0.051	23.449	7.659	0	7.659	0.326624
	14	39.549	0	39.549	18.578	0	18.578	0.469746		14	26.548	0	26.548	1.404	0	1.404	0.0528853
	15	48.667	0	48.667	26.069	0	26.069	0.535661		15	75.225	0	75.225	7.05	0	7.05	0.0937188
	16	35.768	0	35.768	22.203	0	22.203	0.62075		16	79.167	1.467	77.7	19.979	0.457	19.522	0.251248
	17	65.119	0	65.119	196.119	0	196.119	3.0117		17	125.514	0	125.514	7.568	0	7.568	0.0602961
	18	77.651	0.041	77.61	60.547	0.007	60.54	0.780054		18	68.866	0	68.866	9.33	0	9.33	0.13548
	19	96.847	2.017	94.83	136.992	1.949	135.043	1.42405		19	123.317	0	123.317	12.733	0	12.733	0.103254
	20	75.974	0.737	75.237	130.009	0.14	129.869	1.72613		20	100.455	0	100.455	15.159	0	15.159	0.150903
	21	65.325	0.504	64.821	152.725	0.188	152.537	2.3532		21	73.567	0.654	72.913	17.467	0.794	16.673	0.22867
	22	28.145	0.504	27.641	57.145	0.188	56.957	2.0606		22	67.833	0.654	67.179	16.45	0.794	15.656	0.233049
	23	20.688	0	20.688	55.812	0	55.812	2.6978		23	83.488	0.654	82.834	26.275	0.794	25.481	0.307615
	24	91.947	0.697	91.25	27.013	0.241	26.772	0.293392		24	52.81	0.654	52.156	20.362	0.794	19.568	0.375182
	25	62.825	0.429	62.396	116.3	0.857	115.443	1.85017		25	115.457	0.654	114.803	23.457	0.794	22.663	0.197408
	26	60.838	0.429	60.409	58.412	0.857	57.555	0.952755		26	88.229	0.654	87.575	22.271	0.794	21.477	0.245241
	27	63.412	0.429	62.983	153.706	0.857	152.849	2.42683		27	84.167	0.654	83.513	22.292	0.794	21.498	0.257421
	28	52.273	0.429	51.844	124.909	0.857	124.052	2.39279		28	112.224	0.132	112.092	14.759	0.603	14.156	0.126289
										29	85.806	0.132	85.674	10.778	0.603	10.175	0.118764
										30	22.049	1.712	20.337	2.528	0.603	1.925	0.0946551
										31	93.157	0.023	93.134	12.329	0	12.329	0.132379
										32	48.096	2.598	45.498	11.043	1.359	9.684	0.212845
										33	81.202	2.598	78.604	11.369	1.359	10.01	0.127347
										34	60.917	1	59.917	14.333	0.618	13.715	0.2289
										35	84.6	1.525	83.075	21.288	1	20.288	0.244213
										36	92.479	1.496	90.983	8.149	0.385	7.764	0.0853346
YFP-AB +CFP-CaM									YFP-AB-WR +CFP-CaM
	# celulas	mean CFP	background	CFP	mean YFP fret	background	YFP fret	FRET		# celulas	mean CFP	background	CFP	mean YFP fret	background	YFP fret	FRET
	1	64	2.381	61.619	20.25	0.69	19.56	0.317435		1	83.125	1.25	81.875	2.458	0.75	1.708	0.0208611
	2	44.6	2.381	42.219	13.35	0.69	12.66	0.299865		2	88.545	1.25	87.295	4.545	0.75	3.795	0.0434733
	3	23.382	2.381	21.001	10.265	0.69	9.575	0.455931		3	34.15	1.25	32.9	1.25	0.75	0.5	0.0151976
	4	25.636	2.381	23.255	8.636	0.69	7.946	0.34169		4	22.562	1.25	21.312	1.25	0.75	0.5	0.023461
	5	25.714	2.381	23.333	10.143	0.69	9.453	0.405134		5	127.976	1.25	126.726	3.19	0.75	2.44	0.0192541
	6	76.667	2.381	74.286	38.167	0.69	37.477	0.504496		6	38.538	1.25	37.288	2.038	0.75	1.288	0.0345419
	7	46.5	2.381	44.119	23.438	0.69	22.748	0.515606		7	44.821	1.25	43.571	1.857	0.75	1.107	0.0254068
	8	28.818	2.381	26.437	11.727	0.69	11.037	0.417483		8	105.812	1.25	104.562	4.812	0.75	4.062	0.0388478
	9	79.534	2.381	77.153	34.569	0.69	33.879	0.439114		9	54.645	0	54.645	0.484	0	0.484	0.00885717
	10	110.423	2.381	108.042	39.808	0.69	39.118	0.362063		10	24.8	0	24.8	1.4	0	1.4	0.0564516
	11	50.6	2.381	48.219	22.05	0.69	21.36	0.442979		11	39.452	0	39.452	1.581	0	1.581	0.040074
	12	92.804	1.5	91.304	34.673	0.231	34.442	0.377223		12	40.269	0	40.269	1.577	0	1.577	0.0391616
	13	99.654	1.5	98.154	31.923	0.231	31.692	0.32288		13	53	0	53	1.75	0	1.75	0.0330189
	14	89.929	1.5	88.429	52.857	0.231	52.626	0.595122		14	25.1	0	25.1	0.7	0	0.7	0.0278884
	15	81.469	1.5	79.969	48.812	0.231	48.581	0.607498		15	21.571	0	21.571	0.81	0	0.81	0.0375504
	16	86.15	1.5	84.65	49.05	0.231	48.819	0.576716		16	40.625	0.769	39.856	1.375	0	1.375	0.0344992
	17	43.074	1.962	41.112	17.352	0.962	16.39	0.398667		17	41.486	0.769	40.717	3.459	0	3.459	0.0849522
	18	82.063	1.962	80.101	30.705	0.962	29.743	0.371319		18	43.333	0.769	42.564	1.619	0	1.619	0.0380368
	19	53.55	1.962	51.588	23.4	0.962	22.438	0.434946		19	58.062	0.769	57.293	0.938	0	0.938	0.016372
	20	54.097	1.962	52.135	20.032	0.962	19.07	0.365781		20	36.5	0.769	35.731	0.9	0	0.9	0.0251882
	21	37.3	2.182	35.118	10.75	1.273	9.477	0.269862		21	59.429	0.769	58.66	2.357	0	2.357	0.0401807
	22	87.667	2.182	85.485	19.542	1.273	18.269	0.21371		22	46.45	0.769	45.681	1.85	0	1.85	0.0404982
	23	24.1	2.182	21.918	9.7	1.273	8.427	0.384479		23	72.094	0.962	71.132	2.125	0	2.125	0.029874
	24	22.545	2.182	20.363	11.273	1.273	10	0.491087		24	135.565	0.962	134.603	2.581	0	2.581	0.0191749
	25	44	2.182	41.818	12.375	1.273	11.102	0.265484		25	68.917	0.962	67.955	3.583	0	3.583	0.0527261
	26	30.25	2.182	28.068	13.125	1.273	11.852	0.42226		26	93.75	0.962	92.788	0.45	0	0.45	0.00484977
	27	68	2.182	65.818	26.333	1.273	25.06	0.380747		27	40	0.962	39.038	2.167	0	2.167	0.05551
	28	59.048	2.182	56.866	24.333	1.273	23.06	0.405515		28	83.143	0	83.143	0.286	0	0.286	0.00343986
	29	31.077	2.182	28.895	14.962	1.273	13.689	0.47375		29	94.438	0	94.438	1.688	0	1.688	0.0178742
	30	38.35	2.182	36.168	18.35	1.273	17.077	0.472158		30	26.565	0	26.565	0.174	0	0.174	0.00654997
	31	95.75	2.514	93.236	42.85	1.629	41.221	0.442115		31	33.55	0	33.55	1	0	1	0.0298063
	32	158.154	2.514	155.64	47.538	1.629	45.909	0.294969		32	45.25	0	45.25	0.417	0	0.417	0.00921547
	33	154.269	2.514	151.755	66.962	1.629	65.333	0.430516		33	84.818	0	84.818	3.091	0	3.091	0.0364427
	34	107	2.514	104.486	48.397	1.629	46.768	0.447601		34	104.875	0	104.875	0.875	0	0.875	0.00834327
	35	62.685	2.514	60.171	28.907	1.629	27.278	0.453341		35	83.167	0	83.167	1.917	0	1.917	0.02305
	36	35.19	2.514	32.676	18.833	1.629	17.204	0.526503		36	75.312	0	75.312	1.438	0	1.438	0.0190939
	37	41.98	2.312	39.668	22.196	1.25	20.946	0.528033		37	30.875	0	30.875	0.25	0	0.25	0.00809717
	38	160.846	2.312	158.534	89.077	1.25	87.827	0.553995		38	32.125	0	32.125	0.375	0	0.375	0.0116732
	39	145.036	2.312	142.724	77.679	1.25	76.429	0.535502		39	51.455	1.5	49.955	1.727	0.55	1.177	0.0235612
	40	108.667	2.312	106.355	50.833	1.25	49.583	0.466203		40	36.4	1.5	34.9	0.7	0.55	0.15	0.00429799
	41	56.167	2.312	53.855	12.333	1.25	11.083	0.205793		41	67.923	1.5	66.423	0.808	0.55	0.258	0.0038842
	42	87.306	2.312	84.994	45.613	1.25	44.363	0.521954		42	61.929	1.5	60.429	0.857	0.55	0.307	0.00508034
	43	41.024	2.312	38.712	23.381	1.25	22.131	0.571683		43	76.2	1.5	74.7	1.3	0.55	0.75	0.0100402
	44	48.812	2.312	46.5	15.438	1.25	14.188	0.305118		44	26.125	1.5	24.625	0.875	0.55	0.325	0.013198
	45	32.559	2	30.559	18.559	0.976	17.583	0.575379		45	70.083	1.5	68.583	3.75	0.55	3.2	0.0466588
	46	81.353	2	79.353	39.382	0.976	38.406	0.483989		46	81.375	1.5	79.875	1.75	0.55	1.2	0.0150235
	47	28	2	26	15.469	0.976	14.493	0.557423		47	35.3	1.5	33.8	1.55	0.55	1	0.0295858
	48	94.594	2	92.594	42.188	0.976	41.212	0.445083		48	35.032	1	34.032	2	0.765	1.235	0.0362894
	49	42.571	2	40.571	17.98	0.976	17.004	0.419117		49	28.25	1	27.25	4.95	0.765	4.185	0.153578
	50	50.588	2	48.588	13.794	0.976	12.818	0.26381		50	73.385	1	72.385	1.654	0.765	0.889	0.0122816
	51	37.639	2	35.639	10.25	0.976	9.274	0.260221		51	57.9	1	56.9	3.15	0.765	2.385	0.0419156
	52	24.714	0.973	23.741	8.238	0	8.238	0.346995		52	37.786	1	36.786	1	0.765	0.235	0.0063883
	53	26.112	0.973	25.139	8.867	0	8.867	0.352719		53	41.583	1	40.583	2.333	0.765	1.568	0.0386369
	54	111.569	2.583	108.986	80.655	1.312	79.343	0.728011		54	155.592	0.645	154.947	7.102	0	7.102	0.045835
	55	51.527	2.583	48.944	19.196	1.312	17.884	0.365397		55	96.85	2.524	94.326	8	1.607	6.393	0.0677756
	56	24.725	2.583	22.142	16.438	1.312	15.126	0.683136		56	91.619	2.524	89.095	7.119	1.607	5.512	0.0618665
	57	32.609	2.583	30.026	25.728	1.312	24.416	0.813162		57	137.968	2.524	135.444	5.323	1.607	3.716	0.0274357
	58	24.662	2.583	22.079	20.412	1.312	19.1	0.865075		58	140.125	2.524	137.601	8.542	1.607	6.935	0.0503993
	59	28.262	1.833	26.429	17.312	1.083	16.229	0.61406		59	32.036	2.524	29.512	7.536	1.607	5.929	0.200901
	60	104.393	1.833	102.56	91.429	1.083	90.346	0.880909		60	62.476	2.524	59.952	5.19	1.607	3.583	0.0597645
	61	120.052	1.833	118.219	77.322	1.083	76.239	0.644896		61	106.875	2.524	104.351	3.719	1.607	2.112	0.0202394
	62	29.942	1.833	28.109	16.808	1.083	15.725	0.559429		62	86.35	2.524	83.826	6.4	1.607	4.793	0.057178
	63	104.683	1.833	102.85	10.933	1.083	9.85	0.0957705		63	118.679	1.375	117.304	2.5	0	2.5	0.0213121
	64	24.841	1.833	23.008	9.045	1.083	7.962	0.346054		64	135.359	1.375	133.984	5.797	0	5.797	0.0432664
	65	32.143	1.833	30.31	20.429	1.083	19.346	0.638271		65	152.338	1.375	150.963	3.515	0	3.515	0.0232839
	66	37.241	0.8	36.441	27.093	0.2	26.893	0.737987		66	50.208	1.375	48.833	2.583	0	2.583	0.0528946
	67	23.31	0.8	22.51	16.643	0.2	16.443	0.730475		67	56.25	1.375	54.875	4.344	0	4.344	0.0791617
	68	21.608	0.8	20.808	10.176	0.2	9.976	0.479431		68	117.069	1.586	115.483	8.586	1.486	7.1	0.0614809
	69	30.235	0.8	29.435	12.931	0.2	12.731	0.432512		69	142.906	1.586	141.32	12.219	1.486	10.733	0.0759482
	70	21.091	0.8	20.291	12.091	0.2	11.891	0.586023		70	123.25	1.586	121.664	10.375	1.486	8.889	0.0730619
	71	110.31	0.8	109.51	106.159	0.2	105.959	0.967574		71	155.344	1.586	153.758	7.031	1.486	5.545	0.0360632
	72	32.883	0.8	32.083	21.942	0.2	21.742	0.67768		72	31.639	1.586	30.053	4.889	1.486	3.403	0.113233
	73	23.288	0.8	22.488	17.163	0.2	16.963	0.754313		73	133.148	1.586	131.562	8.984	1.486	7.498	0.0569921
	74	87.663	0.8	86.863	61.506	0.2	61.306	0.705778		74	166.143	1.586	164.557	5.607	1.486	4.121	0.025043
	75	27.639	0.088	27.551	15.014	0	15.014	0.544953		75	96.226	2.873	93.353	7.452	1.468	5.984	0.0641008
	76	136.614	0.088	136.526	107.545	0	107.545	0.787725		76	106.115	2.873	103.242	7.577	1.468	6.109	0.0591717
	77	37.594	0.088	37.506	10.531	0	10.531	0.280782		77	161.404	2.873	158.531	11.019	1.468	9.551	0.0602469
	78	42.951	0.088	42.863	13.18	0	13.18	0.307491		78	57.228	2.873	54.355	5.646	1.468	4.178	0.0768651
	79	23.973	0.088	23.885	13.324	0	13.324	0.55784		79	111.917	2.873	109.044	4.117	1.468	2.649	0.0242929
	80	53.629	0.088	53.541	36.484	0	36.484	0.681422		80	83.419	2.873	80.546	5.742	1.468	4.274	0.0530628
	81	50.076	0.088	49.988	31.532	0	31.532	0.630791		81	28.56	0.786	27.774	11.733	0.214	11.519	0.41474
	82	77.143	0.088	77.055	47.214	0	47.214	0.612731		82	144.761	0.786	143.975	10.864	0.214	10.65	0.0739712
	83	33.224	0.088	33.136	21.207	0	21.207	0.639999		83	53.194	1	52.194	7.774	1	6.774	0.129785
	84	38.667	0.088	38.579	20.083	0	20.083	0.520568		84	42.5	1	41.5	2.688	1	1.688	0.0406747
	85	106.922	0.088	106.834	99.873	0	99.873	0.934843		85	24.375	1	23.375	4.125	1	3.125	0.13369
	86	26.5	0.088	26.412	15.5	0	15.5	0.586854		86	42.671	0.011	42.66	0.329	0	0.329	0.00771214
	87	31.382	1.273	30.109	27.985	0.091	27.894	0.926434		87	39.5	0.011	39.489	0.462	0	0.462	0.0116995
	88	87.267	1.273	85.994	66.7	0.091	66.609	0.774577		88	47.853	0.011	47.842	3.426	0	3.426	0.0716107
	89	25.569	1.273	24.296	23.966	0.091	23.875	0.982672		89	50.25	1.031	49.219	3.188	0.302	2.886	0.0586359
	90	65.509	1.273	64.236	53.438	0.091	53.347	0.830484		90	169.02	1.031	167.989	4.294	0.302	3.992	0.0237635
	91	51.213	1.273	49.94	40.738	0.091	40.647	0.813917		91	24.558	1.031	23.527	1.135	0.302	0.833	0.0354061
	92	117.689	1.273	116.416	100.508	0.091	100.417	0.86257		92	173.505	4.684	168.821	6.626	2.592	4.034	0.0238951
	93	84.152	1.273	82.879	71.582	0.091	71.491	0.862595		93	131.071	4.684	126.387	2.9	2.592	0.308	0.00243696
	94	54.893	1.273	53.62	30.262	0.091	30.171	0.562682		94	150.386	4.684	145.702	3.75	2.592	1.158	0.00794773
	95	41.479	1.273	40.206	35.625	0.091	35.534	0.883798		95	106.567	1.071	105.496	1.767	0.457	1.31	0.0124175
	96	61.29	1.273	60.017	46.129	0.091	46.038	0.767083		96	140.812	1.071	139.741	5.75	0.457	5.293	0.0378772
	97	135.317	4.217	131.1	95.228	1.717	93.511	0.71328		97	145.08	1.071	144.009	7.173	0.457	6.716	0.046636
	98	46.682	4.217	42.465	34.727	1.717	33.01	0.777346		98	90.82	1.071	89.749	2.164	0.457	1.707	0.0190197
	99	54.705	4.217	50.488	17.318	1.717	15.601	0.309004		99	37.231	1.071	36.16	2.212	0.457	1.755	0.0485343
	100	53.016	4.217	48.799	22.548	1.717	20.831	0.426874		100	78.188	1.071	77.117	4.203	0.457	3.746	0.0485755
	101	61.787	4.217	57.57	48.213	1.717	46.496	0.807643		101	38.207	1.071	37.136	2.862	0.457	2.405	0.064762
	102	62.044	4.217	57.827	35.853	1.717	34.136	0.590312		102	56.25	1.071	55.179	3.094	0.457	2.637	0.0477899
	103	27.083	4.217	22.866	23.708	1.717	21.991	0.961734		103	68.725	1.071	67.654	3.588	0.457	3.131	0.0462796
	104	41.914	0.412	41.502	33.771	0.118	33.653	0.810877		104	37.357	0.854	36.503	1.486	0.19	1.296	0.0355039
	105	36.198	0.412	35.786	11.849	0.118	11.731	0.32781		105	78.167	0.854	77.313	2.458	0.19	2.268	0.0293353
	106	37.375	0.412	36.963	30.104	0.118	29.986	0.811244		106	68.471	0.854	67.617	1.176	0.19	0.986	0.0145821
	107	25.865	0.412	25.453	13.865	0.118	13.747	0.540094		107	117.106	0.854	116.252	2.128	0.19	1.938	0.0166707
	108	36.51	0.412	36.098	23.583	0.118	23.465	0.650036		108	152.965	2.3	150.665	4.233	1.3	2.933	0.019467
	109	42.408	0.412	41.996	38.398	0.118	38.28	0.911515
	110	87.312	0.412	86.9	58.453	0.118	58.335	0.671289
	111	103.967	0.412	103.555	93.95	0.118	93.832	0.906108
	112	23.956	0.412	23.544	15.324	0.118	15.206	0.645855
	113	23.735	0.412	23.323	9.221	0.118	9.103	0.390301
	114	25.662	0.412	25.25	16.459	0.118	16.341	0.647168
	115	29.109	0.412	28.697	27.547	0.118	27.429	0.955814
	116	79.543	0.412	79.131	39.171	0.118	39.053	0.493523
	117	70.325	0.412	69.913	35.075	0.118	34.957	0.500007
	118	68.955	0.412	68.543	27.977	0.118	27.859	0.406446
	119	38.5	1.3	37.2	18.333	0.933	17.4	0.467742
	120	49.86	1.3	48.56	40.522	0.933	39.589	0.815259
	121	25.613	1.3	24.313	21.787	0.933	20.854	0.85773
	122	27.238	1.3	25.938	24.31	0.933	23.377	0.901265
	123	34.953	1.3	33.653	30.305	0.933	29.372	0.87279
	124	24.194	1.3	22.894	5.667	0.933	4.734	0.206779
	125	37.417	1.533	35.884	17.694	0.733	16.961	0.472662
	126	42.528	1.533	40.995	26.319	0.733	25.586	0.624125
	127	38.105	1.533	36.572	18.85	0.733	18.117	0.495379
	128	108.688	1.533	107.155	38.094	0.733	37.361	0.348663
	129	40.713	1.533	39.18	26.36	0.733	25.627	0.654084
	130	23.649	1.533	22.116	9.838	0.733	9.105	0.411693
	131	28.471	1.533	26.938	30.779	0.733	30.046	1.11538
	132	23.25	1.533	21.717	19.562	0.733	18.829	0.867017
	133	85.438	1.533	83.905	61.475	0.733	60.742	0.723938
	134	61.568	2.529	59.039	42.864	1.686	41.178	0.697471
	135	81.57	2.529	79.041	35.942	1.686	34.256	0.433395
	136	72.2	2.529	69.671	29.283	1.686	27.597	0.396105
	137	55.153	2.529	52.624	19.111	1.686	17.425	0.331123
	138	23.816	2.529	21.287	9.978	1.686	8.292	0.389534
	139	120.399	2.529	117.87	69.848	1.686	68.162	0.578281
	140	24.952	2.529	22.423	13.637	1.686	11.951	0.53298
	141	83.152	2.529	80.623	65.063	1.686	63.377	0.786091
	142	25.977	0.895	25.082	11.5	0.512	10.988	0.438083
	143	26.381	0.895	25.486	10.024	0.512	9.512	0.373225
	144	37.492	0.895	36.597	23.434	0.512	22.922	0.626335
	145	29.927	0.895	29.032	24.172	0.512	23.66	0.814963
	146	78.117	0.895	77.222	45.936	0.512	45.424	0.588226
	147	29.9	0.528	29.372	9.586	0.194	9.392	0.31976
	148	81.286	0.528	80.758	41.268	0.194	41.074	0.508606
	149	75.146	0.528	74.618	43.888	0.194	43.694	0.585569
	150	30.375	0.528	29.847	16.562	0.194	16.368	0.548397
	151	32.115	0.528	31.587	26.558	0.194	26.364	0.834647
	152	60.485	0.528	59.957	39.397	0.194	39.203	0.653852
	153	29.898	0.528	29.37	23.18	0.194	22.986	0.782635
	154	26.787	0.528	26.259	8.557	0.194	8.363	0.318481

## Sheet: Fig 4 B
FRET analysis
CFP-ABCD+YFP-ABCD in the absence of CaM									CFP-ABCD+YFP-ABCD in the presence of CaM									CFP-ABCD-WR +YFP-ABCD-WR in the absence of CaM									CFP-ABCD-WR +YFP-ABCD-WR in the presence of CaM
	cells	mean CFP	background	CFP	mean YFP (fret)	background	YFP (fret)	FRET		# celulas	mean CFP	background	CFP	mean YFP fret	background	YFP fret	FRET		# celulas	mean CFP	background	CFP	mean YFP fret	background	YFP fret	FRET		# celulas	mean CFP	background	CFP	mean YFP fret	background	YFP fret	FRET
	1	56.333	0.706	55.627	48.333	0.118	48.215	0.866755		1	40.31	2.425	37.885	114.517	1.425	113.092	2.98514		1	5.162	1.19	3.972	3.189	0.417	2.772	0.697885		1	24.385	4.375	20.01	22.969	2.625	20.344	1.01669
	2	26.4	0.706	25.694	18.55	0.118	18.432	0.717366		2	27.286	2.425	24.861	54.061	1.425	52.636	2.11721		2	7.87	1.19	6.68	4.463	0.417	4.046	0.605689		2	41.889	4.75	37.139	49.778	6.25	43.528	1.17203
	3	23.667	0.706	22.961	20.208	0.118	20.09	0.874962		3	38.902	2.442	36.46	86.039	1.895	84.144	2.30784		3	7.284	1.19	6.094	9.48	0.417	9.063	1.4872		3	43	4.75	38.25	49.667	6.25	43.417	1.13508
	4	21.812	0.706	21.106	13.875	0.118	13.757	0.651805		4	40.411	2.442	37.969	130.071	1.895	128.176	3.37581		4	29.5	1.19	28.31	22.917	0.417	22.5	0.794772		4	30.818	4.75	26.068	57.636	6.25	51.386	1.97123
	5	22.1	0.706	21.394	15.7	0.118	15.582	0.728335		5	55.869	2.442	53.427	156.18	1.895	154.285	2.88777		5	10.941	1.19	9.751	8.647	0.417	8.23	0.844016		5	25.838	4.75	21.088	24.081	6.25	17.831	0.845552
	6	32.125	0.706	31.419	24.25	0.118	24.132	0.76807		6	49.781	2.442	47.339	112.531	1.895	110.636	2.3371		6	6.875	1.19	5.685	17.069	0.417	16.652	2.92911		6	27.091	4.75	22.341	14.818	6.25	8.568	0.38351
	7	32.833	0.706	32.127	24.042	0.118	23.924	0.74467		7	38	2.442	35.558	86.545	1.895	84.65	2.38062		7	4.583	1.19	3.393	2.625	0.417	2.208	0.650752		7	81.562	15	66.562	40.781	26.25	14.531	0.218308
	8	27.703	0.706	26.997	18.432	0.118	18.314	0.678372		8	59.96	2.442	57.518	180.3	1.895	178.405	3.10172		8	8.551	1.19	7.361	9.609	0.417	9.192	1.24874		8	77.206	15	62.206	26.471	26.25	0.221	0.00355271
	9	59.226	0.706	58.52	42.258	0.118	42.14	0.720096		9	65.078	2.442	62.636	192.412	1.895	190.517	3.04165		9	14.338	1.19	13.148	38.55	0.417	38.133	2.90029		9	107.917	15	92.917	53.75	26.25	27.5	0.295963
	10	30.25	0.706	29.544	20.55	0.118	20.432	0.691579		10	45.524	2.588	42.936	126.976	1.794	125.182	2.91555		10	6.762	0	6.762	4.631	0	4.631	0.684857		10	147.5	15	132.5	60.417	26.25	34.167	0.257864
	11	23.765	0	23.765	10.971	0	10.971	0.461645		11	41.167	2.588	38.579	91.537	1.794	89.743	2.32621		11	2.875	0	2.875	2.208	0	2.208	0.768		11	78.75	15	63.75	34.432	26.25	8.182	0.128345
	12	30.926	0	30.926	14.519	0	14.519	0.469476		12	34.324	2.588	31.736	70.054	1.794	68.26	2.15087		12	4.25	0	4.25	3.844	0	3.844	0.904471		12	102.917	15	87.917	33.333	26.25	7.083	0.0805646
	13	25.622	0	25.622	14.892	0	14.892	0.581219		13	42.405	2.588	39.817	110.833	1.794	109.039	2.7385		13	8.784	0	8.784	32.451	0	32.451	3.69433		13	152.411	15	137.411	92.946	26.25	66.696	0.485376
	14	43.094	0	43.094	26.438	0	26.438	0.613496		14	30.613	2.588	28.025	83.935	1.794	82.141	2.93099		14	6.528	0	6.528	3.361	0	3.361	0.514859		14	103.824	15	88.824	40.588	26.25	14.338	0.16142
	15	45.591	0	45.591	28.795	0	28.795	0.631594		15	35.562	2.588	32.974	109.458	1.794	107.664	3.26512		15	3.222	0	3.222	13.444	0	13.444	4.17256		15	45.677	20	25.677	18.968	15	3.968	0.154535
	16	31.188	0	31.188	19.562	0	19.562	0.627228		16	44.75	1.25	43.5	100.75	1.062	99.688	2.29168		16	5.257	0	5.257	9.114	0	9.114	1.73369		16	87.559	20	67.559	42	15	27	0.399651
	17	56.476	1.25	55.226	27.762	0.188	27.574	0.499294		17	36.429	1.25	35.179	92.857	1.062	91.795	2.60937		17	3.893	0	3.893	3.857	0	3.857	0.990753		17	152	20	132	81.25	15	66.25	0.501894
	18	105.5	1.25	104.25	51.844	0.188	51.656	0.495501		18	23.912	1.25	22.662	61.294	1.062	60.232	2.65784		18	4.75	0	4.75	7.638	0	7.638	1.608		18	63.529	20	43.529	28.235	15	13.235	0.30405
	19	90.147	1.25	88.897	57.294	0.188	57.106	0.642384		19	21.85	1.25	20.6	76.3	1.062	75.238	3.65233		19	2.979	0	2.979	5.792	0	5.792	1.94428		19	148.273	20	128.273	48	15	33	0.257264
	20	116.471	1.25	115.221	63.324	0.188	63.136	0.547956		20	23.438	3	20.438	26.094	1.438	24.656	1.20638		20	2.625	0	2.625	4.344	0	4.344	1.65486		20	82.429	20	62.429	42.857	15	27.857	0.446219
	21	94.75	1.25	93.5	59.286	0.188	59.098	0.632064		21	24.548	3	21.548	30.667	1.438	29.229	1.35646		21	2.019	0	2.019	2.327	0	2.327	1.15255		21	52.258	20	32.258	24.387	15	9.387	0.290998
	22	42.511	1.25	41.261	54.106	0.188	53.918	1.30675		22	33.444	3	30.444	51.611	1.438	50.173	1.64804		22	1.219	0	1.219	2.344	0	2.344	1.92289		22	175.5	20	155.5	80.333	15	65.333	0.420148
	23	150.667	1.25	149.417	78.762	0.188	78.574	0.525871		23	40.75	2	38.75	33.861	1.692	32.169	0.830168		23	1	0	1	1	0	1	1		23	155.129	20	135.129	90.29	15	75.29	0.557171
	24	68.812	1.25	67.562	34.438	0.188	34.25	0.506942		24	39.357	2	37.357	78.107	1.692	76.415	2.04553		24	6.536	0	6.536	21.321	0	21.321	3.26209		24	148.75	20	128.75	79.625	15	64.625	0.501942
	25	107.387	1.25	106.137	67.935	0.188	67.747	0.638298		25	29.949	2	27.949	62.983	1.692	61.291	2.19296		25	2	0	2	5.628	0	5.628	2.814		25	70.909	20	50.909	25.091	15	10.091	0.198216
	26	67.929	1.25	66.679	37.619	0.188	37.431	0.561361		26	22.344	2	20.344	60.25	1.692	58.558	2.87839		26	1	0	1	0.759	0	0.759	0.759		26	71.25	20	51.25	30	15	15	0.292683
	27	49.2	1.25	47.95	21.7	0.188	21.512	0.448634		27	58.245	0	58.245	107.714	0	107.714	1.84933		27	0.938	0	0.938	3.172	0	3.172	3.38166		27	148.568	12	136.568	46.054	12	34.054	0.249356
	28	63.839	1.25	62.589	36.161	0.188	35.973	0.57475		28	61.021	0	61.021	112.854	0	112.854	1.84943		28	1.672	0	1.672	2	0	2	1.19617		28	135	12	123	189.286	12	177.286	1.44135
	29	21.469	1.25	20.219	21.75	0.188	21.562	1.06642		29	92.054	0	92.054	131.837	0	131.837	1.43217		29	0.265	0	0.265	0.971	0	0.971	3.66415		29	115.065	12	103.065	38.323	12	26.323	0.255402
	30	39.059	1.25	37.809	35.824	0.188	35.636	0.942527		30	115.375	0	115.375	115.3	0	115.3	0.99935		30	0.893	0	0.893	4.286	0	4.286	4.79955		30	83.75	12	71.75	37.5	12	25.5	0.355401
	31	81.892	1.25	80.642	34.757	0.188	34.569	0.428672		31	105.065	0.029	105.036	128.742	0	128.742	1.22569		31	1.681	0	1.681	2.556	0	2.556	1.52052		31	85.75	12	73.75	27.75	12	15.75	0.213559
	32	86.516	1.25	85.266	40.871	0.188	40.683	0.47713		32	39.223	0.029	39.194	53.196	0	53.196	1.35725		32	86.216	1.083	85.133	23.703	0.792	22.911	0.26912		32	82.412	12	70.412	38.824	12	26.824	0.380958
	33	109.189	1.25	107.939	50.676	0.188	50.488	0.467746		33	24.118	0.029	24.089	32.5	0	32.5	1.34916		33	63.902	1.083	62.819	17.066	0.792	16.274	0.259062		33	115.483	12	103.483	55.034	12	43.034	0.415856
	34	79.05	1.25	77.8	51.65	0.188	51.462	0.661465		34	117.911	0	117.911	129.848	0	129.848	1.10124		34	12.083	0	12.083	11.292	0	11.292	0.934536		34	181.156	26.25	154.906	53.906	21	32.906	0.212426
	35	67.231	1.25	65.981	47.885	0.188	47.697	0.72289		35	87.547	0	87.547	105.24	0	105.24	1.2021		35	10.235	0	10.235	5.765	0	5.765	0.563263		35	171.844	26.25	145.594	47.312	21	26.312	0.180722
	36	25.562	1.25	24.312	29.656	0.188	29.468	1.21208		36	162.986	0	162.986	119.233	0	119.233	0.731554		36	3.125	0	3.125	1.562	0	1.562	0.49984		36	161.75	26.25	135.5	62.594	21	41.594	0.306967
	37	119.843	4.048	115.795	84.902	5.024	79.878	0.689823		37	147.205	0	147.205	100.489	0	100.489	0.682647		37	9.7	0	9.7	3.95	0	3.95	0.407216		37	106	26.25	79.75	49.875	21	28.875	0.362069
	38	100.351	4.048	96.303	63.703	5.024	58.679	0.609316		38	67.038	0	67.038	81.367	0	81.367	1.21374		38	3.417	0	3.417	1.167	0	1.167	0.341528		38	104	11.037	92.963	138.583	9.093	129.49	1.39292
	39	72.667	6.774	65.893	52.292	6.387	45.905	0.69666		39	32.319	0	32.319	37.625	0	37.625	1.16418		39	2.068	0	2.068	0.795	0	0.795	0.384429		39	106.917	11.037	95.88	71.75	9.093	62.657	0.653494
	40	23.243	2.321	20.922	31.405	1.25	30.155	1.44131		40	90.5	0	90.5	98.052	0	98.052	1.08345		40	10.838	0	10.838	8.382	0	8.382	0.77339		40	34.952	11.037	23.915	17.333	9.093	8.24	0.344554
	41	25.381	2.321	23.06	32.167	1.25	30.917	1.34072		41	52.586	0	52.586	94.172	0	94.172	1.79082		41	76.062	1.889	74.173	17.375	2	15.375	0.207286		41	54.775	11.037	43.738	24.506	9.093	15.413	0.352394
	42	29.583	2.321	27.262	45.875	1.25	44.625	1.63689		42	111.481	0	111.481	177.389	0	177.389	1.5912		42	133.643	1.889	131.754	73.143	2	71.143	0.539968		42	164.85	34.5	130.35	159.375	37.125	122.25	0.93786
	43	28.988	1.944	27.044	43.275	2.528	40.747	1.50669		43	77.711	0	77.711	89.371	0	89.371	1.15004		43	86.556	1.889	84.667	77.056	2	75.056	0.886485		43	112.403	34.5	77.903	107.319	37.125	70.194	0.901044
	44	22.294	1.944	20.35	40.706	2.528	38.178	1.87607		44	95.429	0	95.429	88.571	0	88.571	0.928135		44	103.75	0	103.75	23.656	0.25	23.406	0.2256		44	70.392	4.312	66.08	17.118	4	13.118	0.198517
	45	25.398	1.944	23.454	52.491	2.528	49.963	2.13025		45	128.1	0	128.1	136.45	0	136.45	1.06518		45	34.118	0	34.118	10.176	0.25	9.926	0.290931		45	74.35	4.312	70.038	18.25	4	14.25	0.203461
	46	33.259	1.944	31.315	22.056	2.528	19.528	0.623599		46	95.847	0	95.847	98.071	0	98.071	1.0232		46	73.5	0	73.5	13.368	0.25	13.118	0.178476		46	35.324	4.312	31.012	13.324	4	9.324	0.300658
	47	61.786	0.007	61.779	25.621	0	25.621	0.41472		47	52.25	0	52.25	82.375	0	82.375	1.57656		47	150.607	0	150.607	64.054	0.25	63.804	0.423646		47	52.938	4.312	48.626	14.625	4	10.625	0.218505
	48	64.889	0.007	64.882	21.167	0	21.167	0.326238		48	127.326	0	127.326	213.775	0	213.775	1.67896		48	157.636	0	157.636	78.273	0.25	78.023	0.494957		48	97.381	4.312	93.069	33.524	4	29.524	0.317227
	49	92.142	0.007	92.135	57.52	0	57.52	0.624301		49	39.82	0	39.82	40.311	0	40.311	1.01233		49	95.19	0	95.19	54.143	0.25	53.893	0.566162		49	120.241	4.312	115.929	42.722	4	38.722	0.334015
	50	85.548	11.678	73.87	92.024	7.48	84.544	1.1445		50	51.859	0	51.859	46.707	0	46.707	0.900654		50	55.839	1.118	54.721	24.613	0.941	23.672	0.432594		50	149	4.312	144.688	126.385	4	122.385	0.845855
	51	116.284	11.678	104.606	134.627	7.48	127.147	1.21548		51	66.677	0	66.677	72.36	0	72.36	1.08523		51	105.393	1.118	104.275	48.607	0.941	47.666	0.457118		51	110.273	0	110.273	27.636	0	27.636	0.250614
	52	144.719	11.678	133.041	89.989	7.48	82.509	0.620177		52	135.3	0	135.3	114.725	0	114.725	0.847931		52	113.595	1.118	112.477	52.405	0.941	51.464	0.457551		52	116.821	0	116.821	46.643	0	46.643	0.399269
	53	95.814	11.678	84.136	59.941	7.48	52.461	0.623526		53	116.603	0	116.603	156.632	0	156.632	1.34329		53	102.875	1.118	101.757	48	0.941	47.059	0.462464		53	64.9	0	64.9	23.75	0	23.75	0.365948
	54	148.988	11.678	137.31	111.179	7.48	103.699	0.755218		54	62	0	62	65.835	0	65.835	1.06185		54	52.088	1.118	50.97	25.765	0.941	24.824	0.487032		54	134.333	0	134.333	67.905	0	67.905	0.505498
	55	141.097	1.158	139.939	44.132	0.835	43.297	0.309399		55	101.643	0	101.643	162.19	0	162.19	1.59568		55	19.946	1.118	18.828	4	0.941	3.059	0.162471		55	127.6	0	127.6	38.35	0	38.35	0.300549
	56	135.17	0.161	135.009	85.801	0	85.801	0.635521		56	86.789	0.038	86.751	161.359	0	161.359	1.86002		56	32.392	1.118	31.274	8.228	0.941	7.287	0.233005
	57	95.614	2.913	92.701	45.705	1.333	1.095	0.0118122		57	145.227	0.038	145.189	140	0	140	0.96426
These data are the value obteined after the spectral unmixing.
Signals between 20 and 170 were used for the analysis

## Sheet: Fig 5
FIGURE 5 B (WT)				FIGURE 5 C (W344R)				FIGURE 5 D
	(-) CaM	(+) CaM			(-) CaM	(+) CaM					n
470	0.1143	0.1127		470	0.1131	0.1082		WT (-)	0.4966	0.0048775	3
471	0.137	0.1306		471	0.1349	0.1361		WT (+)	1.6908	0.0052144	3
472	0.165	0.1604		472	0.1613	0.1561		W344R (-)	0.4566	0.0022539	3
473	0.196	0.1896		473	0.195	0.1833		W344R (+)	1.5787	0.1323	3
474	0.2268	0.2187		474	0.2271	0.2253
475	0.2707	0.2649		475	0.2722	0.2612
476	0.3175	0.303		476	0.3072	0.3089
477	0.3637	0.354		477	0.3555	0.3497
478	0.4182	0.4014		478	0.4072	0.3851
479	0.4698	0.4579		479	0.4606	0.4513
480	0.5247	0.5072		480	0.5189	0.495
481	0.5898	0.5778		481	0.5826	0.5556
482	0.6459	0.6303		482	0.6458	0.6185
483	0.7061	0.6832		483	0.6988	0.6904
484	0.7531	0.7433		484	0.7531	0.7313
485	0.8123	0.7839		485	0.8072	0.7756
486	0.8567	0.8393		486	0.8532	0.8443
487	0.8945	0.8855		487	0.8914	0.8863
488	0.9428	0.9218		488	0.9289	0.9236
489	0.9529	0.9434		489	0.9577	0.9352
490	0.9857	0.9732		490	0.9699	0.9596
491	0.9814	0.9864		491	0.9915	0.9943
492	1	0.9897		492	0.9943	1
493	0.9808	0.9938		493	1	0.9944
494	0.9819	1		494	0.9929	0.9845
495	0.978	0.9783		495	0.9905	0.9718
496	0.9675	0.9532		496	0.9654	0.9453
497	0.9466	0.9458		497	0.958	0.9286
498	0.9109	0.9144		498	0.923	0.9231
499	0.8983	0.8921		499	0.9041	0.8932
500	0.8579	0.8684		500	0.8757	0.8747
501	0.8401	0.8307		501	0.8438	0.8653
502	0.819	0.8211		502	0.8187	0.8316
503	0.7892	0.7971		503	0.7905	0.7962
504	0.7643	0.7727		504	0.7722	0.7887
505	0.7285	0.7658		505	0.7446	0.7644
506	0.7181	0.7416		506	0.7196	0.7581
507	0.6883	0.7284		507	0.6922	0.7362
508	0.6638	0.7199		508	0.6732	0.7339
509	0.6583	0.7259		509	0.6626	0.7566
510	0.6384	0.7351		510	0.649	0.7511
511	0.6319	0.7488		511	0.6302	0.7701
512	0.6112	0.7667		512	0.616	0.7772
513	0.6051	0.7916		513	0.6079	0.8044
514	0.5925	0.8339		514	0.5906	0.8646
515	0.5823	0.875		515	0.5809	0.9033
516	0.5737	0.9382		516	0.5689	0.9334
517	0.572	1.002		517	0.559	1.0105
518	0.5607	1.0759		518	0.5547	1.0716
519	0.5579	1.1609		519	0.5502	1.1868
520	0.5503	1.2405		520	0.535	1.2422
521	0.5516	1.3303		521	0.5338	1.3213
522	0.5427	1.4002		522	0.5185	1.3705
523	0.5393	1.4917		523	0.513	1.4619
524	0.5215	1.5431		524	0.4994	1.4871
525	0.5177	1.6125		525	0.4879	1.5207
526	0.5081	1.6432		526	0.4774	1.5976
527	0.5005	1.6774		527	0.4683	1.5741
528	0.4857	1.6832		528	0.4552	1.5899
529	0.4728	1.683		529	0.4345	1.5784
530	0.4597	1.6783		530	0.4311	1.5414
531	0.441	1.6474		531	0.4097	1.5446
532	0.4201	1.6063		532	0.3967	1.4631
533	0.4105	1.5671		533	0.3815	1.4344
534	0.395	1.5104		534	0.3654	1.3749
535	0.3848	1.4398		535	0.3492	1.3188
536	0.3598	1.3989		536	0.3352	1.2821
537	0.3428	1.3219		537	0.3179	1.2085
538	0.3295	1.286		538	0.3082	1.1602
539	0.3152	1.2171		539	0.2945	1.0896
540	0.3	1.1519		540	0.2814	1.0539
541	0.2842	1.1032		541	0.2675	1.002
542	0.2721	1.0556		542	0.2493	0.9302
543	0.2631	0.9884		543	0.2407	0.9151
544	0.2463	0.9517		544	0.2332	0.8515
545	0.2359	0.8989		545	0.2203	0.8118
546	0.2282	0.8602		546	0.2076	0.7947
547	0.2214	0.812		547	0.202	0.7304
548	0.2046	0.7782		548	0.1943	0.688
549	0.1951	0.7448		549	0.1829	0.6507
550	0.1898	0.7149		550	0.1782	0.6375
551	0.1776	0.6897		551	0.1679	0.6168
552	0.1742	0.6583		552	0.1627	0.6038
553	0.1692	0.6296		553	0.1562	0.5734
554	0.1665	0.6109		554	0.1481	0.5606
555	0.1518	0.5968		555	0.1446	0.5369
556	0.1514	0.5792		556	0.1408	0.5221
557	0.1393	0.5624		557	0.1316	0.5034
558	0.1406	0.5416		558	0.1266	0.495
559	0.1325	0.5306		559	0.1229	0.4813
560	0.1272	0.5138		560	0.1209	0.4579
561	0.1237	0.4996		561	0.1155	0.4507
562	0.1193	0.4873		562	0.1145	0.4294
563	0.1149	0.4776		563	0.1062	0.4341
564	0.1139	0.4629		564	0.106	0.4118
565	0.1097	0.4534		565	0.0997	0.4077
566	0.1059	0.4402		566	0.0991	0.3936
567	0.1007	0.4268		567	0.093	0.3792
568	0.0975	0.416		568	0.0918	0.3781
569	0.0971	0.4044		569	0.0877	0.3616
570	0.0914	0.3925		570	0.0854	0.355

## Sheet: Fig 6
Figure 6B																		Figure 6C				Figure 6D								Figure 6E
																							N	FRET			MEAN	SD	n	Relative Full-Length Protein (a.u.)
mTFP - Normalized						mTFP - Raw						Venus - Raw										WT	1	0.6271		WT	0.662	0.0858	16	WT
	WT	W344R	WT + CaM	W344R + CaM			WT	W344R	WT + CaM	W344R + CaM			WT	W344R	WT + CaM	W344R + CaM							2	0.6454		WT + CaM	1.8884	0.1083	21			Relative Full-Length Protein (a.u.)
470	0.161115	0.184096	0.13824	0.272027		470	58570	69970	72280	78511.7		520	351910	469710	2250370	1.74709e+06							3	0.6543		W344R	0.6483	0.0643	12		Linker Length	N1	N2	N3	N4	N5	N6	N7	N8		MEAN	DESVEST	N	SEM
471	0.181911	0.212493	0.16098	0.289816		471	66130	79870	84170	83646.1		521	378380	502810	2410360	1.79571e+06			MEAN	SD	n		4	0.5795		W344R + CaM	0.8646	0.0823	27		18	0.0283242	0.034212	0.0373163							0.0332842	0.00456731	3	0.00263694
472	0.210629	0.239968	0.191906	0.319807		472	76570	92190	100340	92301.9		522	403760	541870	2587220	1.85217e+06		WT (-)	0.0305	0.0187	18		5	0.6865							22	0.0227	0.1331	0.0837	0.0647	0.0389	0.0303748	0.0259482	0.0768377		0.0595326	0.0379526	8	0.0134183
473	0.244079	0.279728	0.220614	0.346536		473	88730	104110	115350	100016		523	426330	573960	2723660	1.87807e+06		WT (+)	0.7807	0.0421	19		6	0.7717							24	0.0701426	0.0645613	0.0862832	0.0910182						0.0780013	0.0126547	4	0.00632733
474	0.275025	0.320157	0.26378	0.37499		474	99980	121360	137920	108229		524	446530	596060	2833730	1.91394e+06		W344R (-)	0.0365	0.0229	18		7	0.7863							27	0.0214	0.057	0.0661	0.0416	0.0435	0.0414794	0.0788631			0.0499918	0.0189062	7	0.00714586
475	0.317773	0.358972	0.30205	0.410886		475	115520	138900	157930	118589		525	458360	614570	2908530	1.93828e+06		W344R (+)	0.2517	0.0609	24		8	0.7709							34	0.0301	0.0686	0.0559	0.0522	0.0518					0.05172	0.013875	5	0.00620511
476	0.3603	0.41572	0.350132	0.438638		476	130980	155740	183070	126599		526	467040	626440	2949350	1.94063e+06							9	0.7745							40	0.0188	0.0386	0.039	0.0364	0.0311					0.03278	0.00842508	5	0.00376781
477	0.413583	0.467558	0.406017	0.486948		477	150350	180360	212290	140542		527	473350	633450	2973220	1.93418e+06							10	0.7795							50	0.0243	0.0697	0.0844	0.0542	0.0542					0.05736	0.0223404	5	0.00999093
478	0.46186	0.526887	0.456757	0.529501		478	167900	202850	238820	152823		528	470000	635800	2985330	1.92495e+06							11	0.588
479	0.52059	0.57831	0.514688	0.572853		479	189250	228590	269110	165336		529	465320	635150	2950700	1.90477e+06							12	0.587						WT + CaM
480	0.574698	0.63953	0.575183	0.608456		480	208920	250900	300740	175611		530	459120	616320	2910120	1.87628e+06							13	0.5653								Relative Full-Length Protein (a.u.)
481	0.637526	0.695194	0.635945	0.665043		481	231760	277460	332510	191943		531	447710	607140	2853180	1.83904e+06							14	0.5783							Linker Length	N1	N2	N3	N4	N5	N6	N7	N8		MEAN	DESVEST	N	SEM
482	0.692075	0.749476	0.691313	0.7089		482	251590	301610	361460	204601		532	433550	586440	2774970	1.79529e+06							15	0.6039							18	0.311933	0.275243	0.298935	0.395282						0.320348	0.0522142	4	0.0261071
483	0.747559	0.804587	0.753739	0.759082		483	271760	325160	394100	219085		533	417850	565480	2699540	1.7466e+06							16	0.593							22	0.6654	1.0802	1.2236	0.8978	0.7982	0.839199	0.634493	0.697039		0.854491	0.207505	8	0.0733643
484	0.798063	0.847874	0.803446	0.79519		484	290120	349070	420090	229506		534	401020	539010	2602800	1.69794e+06						WT + CaM	1	1.9058							24	0.495109	0.784378	0.733462							0.670983	0.154424	3	0.0891569
485	0.847193	0.893696	0.848353	0.843237		485	307980	367850	443570	243373		535	384920	516050	2519980	1.64276e+06							2	1.8903							27	0.2901	0.5906	0.6763	0.6009	0.334848	0.531657				0.504068	0.156017	6	0.0636938
486	0.874013	0.921102	0.895536	0.868833		486	317730	387730	468240	250761		536	365760	494000	2425520	1.59697e+06							3	1.905							34	0.4196	0.2079	0.6681	0.7138	0.7085					0.54358	0.223456	5	0.0999327
487	0.91489	0.948185	0.929159	0.905424		487	332590	399620	485820	261321		537	349300	468690	2316970	1.5389e+06							4	1.876							40	0.2887	0.3385	0.4404	0.5472	0.5146					0.42588	0.110966	5	0.0496257
488	0.9405	0.976213	0.942662	0.9355		488	341900	411370	492880	270002		538	331730	448590	2225280	1.48483e+06							5	1.9019							50	0.4311	0.6739	0.7211	0.7198	0.7134					0.65186	0.124918	5	0.055865
489	0.969081	0.993731	0.975653	0.959091		489	352290	423530	510130	276811		539	318050	427810	2137930	1.43685e+06							6	1.8212
490	0.981927	0.994168	0.977833	0.960037		490	356960	431130	511270	277084		540	297830	406000	2046310	1.37325e+06							7	1.7624						W344R
491	0.995049	0.99781	1	1		491	361730	431320	522860	288618		541	282510	377870	1950920	1.32725e+06							8	1.8696								Relative Full-Length Protein (a.u.)
492	1	1	0.993975	0.993524		492	363530	432900	519710	286749		542	270270	367230	1874360	1.29064e+06							9	1.684							Linker Length	N1	N2	N3	N4	N5	N6	N7	N8		MEAN	DESVEST	N	SEM
493	0.984348	0.979924	0.997514	0.997304		493	357840	433850	521560	287840		543	258400	345610	1781500	1.23422e+06							10	1.8281							18	0.0406264	0.0244109	0.0319374	0.0333293						0.032576	0.00664463	4	0.00332232
494	0.988502	0.975752	0.982271	0.996208		494	359350	425140	513590	287523		544	240860	326680	1698380	1.1941e+06							11	1.7871							22	0.0658	0.032	0.0617	0.0331						0.04815	0.0180965	4	0.00904825
495	0.967073	0.954708	0.968672	0.984981		495	351560	423330	506480	284283		545	233770	313020	1625760	1.1433e+06							12	2.029							24	0.0696564	0.0778421	0.0815034	0.0723942						0.075349	0.00533005	4	0.00266503
496	0.95673	0.932119	0.956279	0.991501		496	347800	414200	500000	286165		546	221450	300240	1545960	1.1174e+06							13	1.8776							27	0.0364	0.0362	0.0277	0.0324						0.033175	0.00408768	4	0.00204384
497	0.937227	0.919166	0.935968	0.9693		497	340710	404400	489380	279757		547	214340	285390	1476490	1.06377e+06							14	1.7565							34	0.0369	0.061	0.0359	0.0395						0.043325	0.0118806	4	0.00594031
498	0.906693	0.892359	0.913074	0.95407		498	329610	398780	477410	275362		548	202710	274490	1415490	1.04193e+06							15	1.7709							40	0.0409	0.0248	0.0257	0.0266						0.0295	0.00763544	4	0.00381772
499	0.891756	0.875648	0.895919	0.934596		499	324180	387150	468440	269741		549	193280	264330	1358330	996822							16	1.8458							50	0.0635	0.0432	0.0411	0.0448						0.04815	0.0103449	4	0.00517244
500	0.871427	0.849672	0.870902	0.92966		500	316790	379900	455360	268316		550	186390	253840	1310100	956352							17	2.0188
501	0.847825	0.825608	0.848086	0.905538		501	308210	368630	443430	261354		551	178730	244180	1265280	944878							18	1.9776						W344R + CaM
502	0.820868	0.806846	0.827679	0.882792		502	298410	358190	432760	254789		552	174820	235480	1223130	912302							19	2.0299								Relative Full-Length Protein (a.u.)
503	0.801639	0.786724	0.812455	0.86417		503	291420	350050	424800	249415		553	168630	227060	1184830	891429							20	2.0382							Linker Length	N1	N2	N3	N4	N5	N6	N7	N8		MEAN	DESVEST	N	SEM
504	0.789784	0.760101	0.800004	0.858781		504	287110	341320	418290	247860		554	161820	220020	1145710	865185							21	2.0806							18	0.112518	0.0881133	0.104055	0.121728						0.106604	0.0142841	4	0.00714205
505	0.767474	0.736891	0.788108	0.846069		505	279000	329770	412070	244191		555	161260	213330	1117780	851142						W344R	1	0.6569							22	0.263	0.1537	0.3595	0.3279						0.276025	0.0909068	4	0.0454534
506	0.748824	0.729123	0.784914	0.812457		506	272220	319700	410400	234490		556	151100	208980	1094420	820928							2	0.6347							24	0.291627	0.341838	0.246099	0.354134						0.308425	0.049573	4	0.0247865
507	0.724727	0.711744	0.786731	0.815378		507	263460	316330	411350	235333		557	151690	200160	1068860	809780							3	0.6408							27	0.4413	0.304	0.3094	0.3744						0.357275	0.0645076	4	0.0322538
508	0.716557	0.703077	0.794228	0.807139		508	260490	308790	415270	232955		558	145440	194080	1040570	787274							4	0.6284							34	0.2053	0.3339	0.3049	0.3362						0.295075	0.0615216	4	0.0307608
509	0.6992	0.690469	0.821252	0.797826		509	254180	305030	429400	230267		559	143290	189920	1020970	769325							5	0.6962							40	0.1338	0.1769	0.3097	0.1842						0.20115	0.0757066	4	0.0378533
510	0.692845	0.691137	0.836725	0.797069		510	251870	299560	437490	230048		560	140060	187020	992460	763487							6	0.7286							50	0.3844	0.1596	0.1502	0.2085						0.225675	0.108859	4	0.0544296
511	0.683878	0.690953	0.868435	0.789759		511	248610	299850	454070	227939		561	136530	182640	970190	741920							7	0.7648
512	0.67667	0.684269	0.911812	0.795971		512	245990	299770	476750	229732		562	132890	177220	946210	731758							8	0.7058
513	0.671059	0.689824	0.957178	0.798402		513	243950	296870	500470	230433		563	130010	175150	923530	720081							9	0.6043							MEANS								MEANS - NORMALIZED TO 1
514	0.674222	0.674542	1.03192	0.811801		514	245100	299280	539550	234300		564	124700	169510	901980	698560							10	0.5722								Relative Full-Length Protein (a.u.)								Relative Full-Length Protein (a.u.)
515	0.667428	0.67982	1.08635	0.830445		515	242630	292650	568010	239681		565	122830	165330	876250	685797							11	0.5818							Linker Length	WT	WT + CaM	W344R	W344R + CaM				Linker Length	WT	WT + CaM	W344R	W344R + CaM
516	0.667703	0.682402	1.18835	0.841398		516	242730	294940	621340	242842		566	119130	161800	861650	666463							12	0.565							18	0.0332842	0.320348	0.032576	0.106604				18	0.0395582	0.380733	0.0387165	0.126698
517	0.677633	0.684499	1.28484	0.86266		517	246340	296060	671790	248979		567	116720	154790	837020	657566						W344R + CaM	1	0.7352							22	0.0595326	0.854491	0.04815	0.276025				22	0.0707544	1.01556	0.0572262	0.328055
518	0.664072	0.683669	1.36086	0.879074		518	241410	296970	711540	253716		568	114250	152050	816300	634557							2	0.8907							24	0.0780013	0.670983	0.075349	0.308425				24	0.0927044	0.797463	0.0895521	0.366562
519	0.669821	0.692405	1.47162	0.911721		519	243500	296610	769450	263139		569	108280	149210	790830	623497							3	0.8128							27	0.0499918	0.504068	0.033175	0.357275				27	0.0594151	0.599083	0.0394284	0.424621
520	0.66729	0.689893	1.57126	0.919617		520	242580	300400	821550	265418		570	104940	143350	776950	601016							4	0.8361							34	0.05172	0.54358	0.043325	0.295075				34	0.0614691	0.646044	0.0514917	0.350696
521	0.664182	0.689017	1.66773	0.930792		521	241450	299310	871990	268643													5	0.8393							40	0.03278	0.42588	0.0295	0.20115				40	0.038959	0.506158	0.0350607	0.239066
522	0.666933	0.684684	1.74081	0.942857		522	242450	298930	910200	272125													6	0.9245							50	0.05736	0.65186	0.04815	0.225675				50	0.0681723	0.774734	0.0572262	0.268214
523	0.66619	0.685029	1.80421	0.958772		523	242180	297050	943350	276719													7	1.0129
524	0.659065	0.683255	1.86614	0.960242		524	239590	297200	975730	277143													8	0.8907							SEM								SEM
525	0.65714	0.684084	1.90154	0.957241		525	238890	296430	994240	276277													9	0.849							Linker Length	WT	WT + CaM	W344R	W344R + CaM				Linker Length	WT	WT + CaM	W344R	W344R + CaM
526	0.653564	0.667258	1.90512	0.964284		526	237590	296790	996110	278309													10	0.8891							18	0.00263694	0.0261071	0.00332232	0.00714205				18	0.00313399	0.0310282	0.00394857	0.00848832
527	0.633538	0.65253	1.91745	0.960028		527	230310	289490	1002560	277081													11	0.8414							22	0.0134183	0.0733643	0.00904825	0.0454534				22	0.0159476	0.0871933	0.0107538	0.0540213
528	0.61387	0.636787	1.89056	0.954812		528	223160	283100	988500	275576													12	0.9579							24	0.00632733	0.0891569	0.00266503	0.0247865				24	0.00752002	0.105963	0.00316738	0.0294587
529	0.613925	0.621436	1.87886	0.924962		529	223180	276270	982380	266960													13	0.9329							27	0.00714586	0.0636938	0.00204384	0.0322538				27	0.00849284	0.0756999	0.0024291	0.0383336
530	0.58925	0.605808	1.84482	0.931525		530	214210	269610	964580	268855													14	0.9589							34	0.00620511	0.0999327	0.00594031	0.0307608				34	0.00737476	0.11877	0.00706005	0.0365592
531	0.57335	0.581307	1.80538	0.906158		531	208430	262830	943960	261533													15	0.8137							40	0.00376781	0.0496257	0.00381772	0.0378533				40	0.00447804	0.0589801	0.00453736	0.0449886
532	0.549171	0.562522	1.7529	0.894145		532	199640	252200	916520	258066													16	0.9573							50	0.00999093	0.055865	0.00517244	0.0544296				50	0.0118742	0.0663954	0.00614744	0.0646895
533	0.530493	0.53961	1.69411	0.864839		533	192850	244050	885780	249608													17	0.8513
534	0.507276	0.520456	1.62001	0.831961		534	184410	234110	847040	240119													18	0.9657
535	0.500014	0.501187	1.56218	0.816635		535	181770	225800	816800	235695													19	0.8494
536	0.474816	0.475256	1.48875	0.790879		536	172610	217440	778410	228262													20	0.8528
537	0.458779	0.45707	1.41587	0.772822		537	166780	206190	740300	223050													21	0.8457
538	0.434875	0.438308	1.34887	0.739224		538	158090	198300	705270	213353													22	0.898
539	0.422138	0.419707	1.27866	0.713073		539	153460	190160	668560	205805													23	0.852
540	0.407312	0.403204	1.22434	0.693113		540	148070	182090	640160	200045													24	0.7188
541	0.381537	0.391472	1.15562	0.667819		541	138700	174930	604230	192744													25	0.6206
542	0.369626	0.367062	1.10942	0.662125		542	134370	169840	580070	191101													26	0.8695
543	0.355569	0.35321	1.05097	0.636403		543	129260	159250	549510	183677													27	0.879
544	0.346574	0.338735	0.999158	0.612684		544	125990	153240	522420	176832
545	0.327428	0.326588	0.95297	0.593323		545	119030	146960	498270	171244
546	0.310098	0.312389	0.913189	0.579728		546	112730	141690	477470	167320
547	0.307017	0.304137	0.870099	0.558435		547	111610	135530	454940	161174
548	0.291558	0.287311	0.839938	0.547081		548	105990	131950	439170	157897
549	0.283635	0.27793	0.799239	0.527646		549	103110	124650	417890	152288
550	0.273402	0.272882	0.776632	0.507097		550	99390	120580	406070	146357
551	0.264077	0.258015	0.742952	0.506317		551	96000	118390	388460	146132
552	0.249608	0.250663	0.712237	0.486779		552	90740	111940	372400	140493
553	0.246197	0.246422	0.686474	0.468665		553	89500	108750	358930	135265
554	0.236074	0.238792	0.667158	0.469311		554	85820	106910	348830	135451
555	0.233983	0.233122	0.643518	0.457847		555	85060	103600	336470	132143
556	0.226034	0.225746	0.630226	0.440481		556	82170	101140	329520	127131
557	0.21217	0.216227	0.604234	0.429595		557	77130	97940	315930	123989
558	0.207933	0.209612	0.591898	0.427897		558	75590	93810	309480	123499
559	0.199928	0.20514	0.579677	0.422153		559	72680	90940	303090	121841
560	0.197865	0.203019	0.561642	0.412387		560	71930	89000	293660	119022
561	0.193272	0.194606	0.549937	0.40379		561	70260	88080	287540	116541
562	0.184441	0.188429	0.536339	0.398295		562	67050	84430	280430	114955
563	0.18015	0.18156	0.516238	0.377018		563	65490	81750	269920	108814
564	0.173301	0.175614	0.506254	0.383964		564	63000	78770	264700	110819
565	0.176574	0.171557	0.495448	0.376704		565	64190	76190	259050	108724
566	0.164966	0.168584	0.482768	0.367193		566	59970	74430	252420	105978
567	0.160042	0.163789	0.469552	0.357769		567	58180	73140	245510	103258
568	0.158061	0.158465	0.457694	0.343539		568	57460	71060	239310	99151.6
569	0.150221	0.152887	0.440978	0.351276		569	54610	68750	230570	101384
570	0.151074		0.42629	0.334685		570	54920	66330	222890	96596

[truncated: 6 more sheets: Fig 7B, Suppl Fig 6, Suppl Fig 7, Suppl Fig 8, Suppl Fig 10, Suppl Fig 11]
